# Supplementary material for: Release of promoter–proximal paused Pol II in response to histone deacetylase inhibition
Source: Nucleic Acids Res. 2020 Apr 16;48(9):4877–90. doi: 10.1093/nar/gkaa234 (PMC7229826; doi:10.1093/nar/gkaa234)
Supplement: gkaa234_Supplemental_Files [file gkaa234_supplemental_files.zip]

Archive with 4 entries (4 files):
- Supplemental_Data.pdf
- Table S1.xlsx
- Table S2 (primers).pdf
- Table S3.xlsx
