# Supplementary material for: Release of promoter–proximal paused Pol II in response to histone deacetylase inhibition
Source: Nucleic Acids Res. 2020 Apr 16;48(9):4877–90. doi: 10.1093/nar/gkaa234 (PMC7229826; doi:10.1093/nar/gkaa234)
Supplement: gkaa234_Supplemental_Files [file gkaa234_supplemental_files.zip › Table S1.xlsx]

## Sheet: up_TSA_10min
gene	log2FoldChange	padj
AdenoK	2.03217	0.000127932
Apc	1.55649	0.00146656
CG6805	1.62131	0.00220265
ken	1.48675	0.00220265
clu	1.46789	0.00220265
sgl	1.42178	0.00220265
Keap1	1.67745	0.00220265
vri	1.77606	0.00381521
CG17544	1.61613	0.00381521
not	1.80122	0.00381521
l(3)02640	1.40292	0.0041429
Ark	1.41981	0.0041429
LanB2	1.47188	0.00494049
Orct2	1.52494	0.00579071
unk	1.3828	0.00630015
Sin3A	1.32119	0.00748522
Synd	1.34481	0.00748522
Rpd3	1.71085	0.00997194
Sap130	1.33404	0.0111998
Gale	1.34224	0.014741
CG8839	1.52672	0.0169534
qkr54B	1.27672	0.0182148
Krn	1.3861	0.0182148
Spec2	1.32196	0.0182795
CG11880	1.24263	0.0182795
cwo	1.30986	0.0182795
CG12207	1.28863	0.0182795
Aps	1.34512	0.0182795
CG6903	1.65022	0.0182795
CG17746	1.32705	0.0231976
RN	1.43951	0.0231976
bdg	1.23821	0.0233428
Pi3K68D	1.18763	0.0233428
Ssdp	1.26493	0.0248086
CG16974	1.20204	0.0267924
Ptp4E	1.2505	0.0285945
CG1440	1.35013	0.0291348
att	1.28807	0.029845
sina	1.32382	0.029845
CG14073	1.19525	0.0318723
CG14290	1.63568	0.0322647
CG1578	1.18011	0.0322647
CG5261	1.32578	0.0329251
CG10082	1.24404	0.0329251
CG6812	1.64866	0.0329251
CG2911	1.62	0.0365444
bmm	1.22887	0.0365633
Ehbp1	1.14197	0.0365633
CG1910	1.1599	0.0385078
SdhA	1.33494	0.0385078
Ndfip	1.21566	0.0385078
RhoBTB	1.19263	0.0385078
sqz	1.18971	0.0463057
CG8031	1.2371	0.0463057
Gadd45	1.15049	0.047965
mdy	1.28638	0.047965
Fer1HCH	1.1823	0.0507126
dap	1.16244	0.0509804
G9a	1.12204	0.0521684
CG31075	1.33326	0.0521684
brk	1.15204	0.0529989
Nc	1.25768	0.0529989
CG12262	1.36785	0.0529989
CycA	1.21543	0.0558012
PPP4R2r	1.27897	0.0558012
ebd1	1.07543	0.0558012
dnt	1.19574	0.0558012
CG2247	1.23078	0.0558012
Akt1	1.14177	0.0558012
Sam	1.1623	0.0558012
NTPase	1.21343	0.0616369
Myd88	1.2266	0.0616369
CG42231	1.08226	0.0616369
yrt	1.18	0.0628643
Hr39	1.22151	0.0709709
CG6945	1.254	0.0737874
cdc14	1.08868	0.0772261
CG1265	1.44095	0.0779436
fd68A	1.11915	0.0779436
Eip71CD	1.16614	0.0779436
smg	1.0945	0.0800404
MTA1	1.02904	0.0907747
CG12004	1.14832	0.0937609
Bacc	1.07743	0.0937609
CG45049	1.08162	0.0937609
Spred	1.0114	0.0937609
CG7920	1.04196	0.0937609
akirin	1.17061	0.0937609
CG1662	1.58969	0.0937609
elav	1.14726	0.0937609
RhoGAPp190	1.00766	0.0937609
NKAIN	1.07772	0.0937609
edl	1.00364	0.0985349
Dp1	1.01355	0.0997285
Max	1.16122	0.0997285
TBPH	1.05481	0.0997285

## Sheet: changed_TSA_30min
gene	log2FoldChange	padj
CG6805	1.9275	8.07357e-05
not	2.16855	0.000129146
Apc	1.61367	0.000358414
CG6812	2.19619	0.000877165
AdenoK	1.77285	0.000877165
CG6903	2.0336	0.000877165
Rpd3	1.99812	0.000877165
Gale	1.59237	0.00108417
clu	1.46543	0.00128622
Spec2	1.5781	0.00128622
LanB2	1.57479	0.00128622
unk	1.47643	0.00179687
Ark	1.4671	0.00179687
sina	1.62072	0.00202298
pain	-2.48249	0.00202298
CG13741	1.94675	0.00202298
Keap1	1.61341	0.00202298
CG17544	1.61253	0.00207096
Sap130	1.4397	0.00233173
yrt	1.54594	0.00280656
SdhA	1.62879	0.00293727
inx2	-2.65689	0.00293727
Pi3K68D	1.35094	0.00321132
Aps	1.48564	0.0032338
Ehbp1	1.34961	0.00432622
CG5261	1.534	0.0045668
Cyp6d4	-1.78897	0.00469165
mdy	1.54859	0.00479052
C1GalTA	1.33217	0.00541095
Cyp6a20	-1.99316	0.00541958
bdg	1.35162	0.00541958
CG16974	1.32544	0.00562083
Hsp70Bbb	1.7938	0.00613533
CG2911	1.8277	0.00619458
Cyp6a19	-3.06801	0.00679791
CG1662	2.01778	0.007039
CG18547	-2.60594	0.00715835
Hydr1	1.83305	0.00733124
spg	1.19828	0.00776331
CG9003	1.33717	0.00848144
CG14073	1.29072	0.00899011
bmm	1.35186	0.00899011
Sox102F	-2.24217	0.00899011
CG9935	-2.03249	0.00899011
CG11155	-1.68684	0.00917109
mthl3	-1.52729	0.0094114
CG11825	-1.79729	0.0094114
Synd	1.24637	0.00988472
CG42541	-1.38215	0.0100537
Ssdp	1.30188	0.0102696
CG18675	-2.01041	0.0106647
qkr54B	1.24725	0.0106647
CG6945	1.4675	0.0111046
CG8331	1.32179	0.0111046
CG1440	1.39363	0.0111046
GstE11	-2.63889	0.0111046
Sin3A	1.20199	0.0111227
RN	1.44687	0.0111805
Yippee	1.58084	0.0112937
sgl	1.16074	0.0115285
CG17746	1.3247	0.0115285
Nf1	1.3289	0.0115285
CG5835	-1.82708	0.0121077
CG1910	1.23077	0.0122835
G9a	1.23111	0.0122835
CG11880	1.2024	0.0125326
CG8668	1.42109	0.0149125
Cyp9c1	-2.13743	0.0153303
cwo	1.23911	0.0167802
RhoBTB	1.23267	0.0167802
l(3)02640	1.16562	0.0167802
CG14290	1.63637	0.0168544
CG1265	1.60542	0.0189692
Sik3	1.10585	0.0194121
CG17124	-1.79803	0.0194121
ck	1.23259	0.0194121
br	1.12904	0.0194121
CG5399	-2.07729	0.0196604
sog	-1.70082	0.0211933
ken	1.13951	0.0211939
tipE	-3.12254	0.0218778
dnt	1.25987	0.0218778
CG7369	1.23834	0.0218778
ko	-1.71798	0.0218778
CG42556	1.72664	0.0222168
rgn	-1.37638	0.0222267
Kat60	1.33489	0.0222267
slv	1.7487	0.0224505
CG17816	-1.90553	0.0224661
CG33099	-2.0597	0.0224661
blot	-1.63126	0.0230689
CG10277	1.24569	0.0244857
CG34348	1.37264	0.0248457
sqz	1.18666	0.0250333
CG4496	-2.1603	0.0250333
CG17734	1.39879	0.025913
CG15239	-2.49356	0.025913
bchs	1.14506	0.0262491
Cirl	1.10636	0.0275592
Socs16D	1.12904	0.0279853
CG4334	1.82052	0.0279853
smg	1.1633	0.0290162
Acf1	1.35173	0.0301629
CG45049	1.16532	0.0301629
His3	-1.73481	0.0302325
CG7920	1.11694	0.0318553
Nrt	-1.61939	0.0318553
CG1909	-2.04215	0.0318553
bol	-1.35811	0.0323025
His2A	-1.74639	0.0323298
CG5707	-1.6627	0.0323298
Cyp6a17	-1.59871	0.0323298
Pat1	1.16518	0.0325845
CG4452	1.32305	0.033151
phtf	1.1756	0.033151
CG30344	1.21487	0.033151
dia	1.10133	0.0397964
CG2247	1.20917	0.0397964
Ada2b	-1.13843	0.0426989
CG7852	1.06622	0.0426989
CG33970	-1.75514	0.0427579
CG31751	1.12707	0.0430846
vri	1.30375	0.0430846
cpx	-1.42026	0.0431784
CG11095	1.75044	0.0439532
CG9008	-2.71259	0.0439532
CycA	1.16992	0.0440294
18w	-1.45199	0.044498
sec63	1.18536	0.044937
CG3036	-1.50895	0.0464221
CG32758	1.22794	0.0471215
CG8924	1.41287	0.0472272
CG42668	1.09185	0.048646
Moca	1.07166	0.0514372
retm	1.18624	0.0527145
CG8108	1.20079	0.0528552
tsl	-2.5721	0.0529664
CG5916	1.40946	0.0538336
CG18522	-1.23164	0.0577985
jdp	-2.50053	0.0586116
CG12207	1.04721	0.0591132
fd68A	1.08625	0.0591132
Spred	1.00377	0.0598872
yps	1.14751	0.0620995
Sply	1.24938	0.0622605
CG31674	-1.76122	0.0622605
Hsf	1.06704	0.0635205
CG5792	1.09527	0.0646409
CG42231	1.01061	0.0651026
SmD3	1.39691	0.0651026
att	1.08	0.0669738
Mhcl	0.988739	0.0669738
Ptp69D	1.10244	0.0669738
CG8839	1.19006	0.0669738
CG3004	-1.25731	0.0671255
syd	1.03176	0.0677311
26	1.41586	0.0677565
tral	1.06482	0.0693823
RhoGAP68F	1.14488	0.0693823
pygo	1.04724	0.0700053
Vamp7	1.26675	0.0700053
CG30421	1.08629	0.0700137
CG16700	-2.18008	0.0728102
Bacc	1.03603	0.0734275
CG4769	1.30821	0.0742573
JIL	0.964608	0.0748386
kermit	1.17952	0.0768175
BRWD3	1.0182	0.0769851
CoRest	1.09412	0.0776513
Akt1	1.02307	0.0776665
a	-1.28186	0.0787599
sm	-1.26394	0.0788533
robo	1.01663	0.0788533
CG4747	1.03965	0.0789993
Ptp4E	1.01204	0.0789993
Myd88	1.1022	0.079217
Tpc2	-1.22557	0.0792612
Sir2	-1.05306	0.0795483
rictor	1.01312	0.0795483
CG9447	-1.32985	0.0795483
Ndae1	-1.8798	0.0797239
GLaz	-1.60845	0.0799553
CG2818	1.18257	0.0799553
Krn	1.05231	0.0800848
Gdi	1.05643	0.0800848
CG10657	-1.95481	0.0812419
CG7991	-1.48236	0.081417
mthl4	-1.4457	0.0833113
CG15784	-1.10631	0.0842517
scf	-1.06489	0.0842517
CG42678	1.06088	0.0847595
Nc	1.08777	0.0860884
Rac2	1.19012	0.0891713
yem	1.12291	0.089349
cert	1.15704	0.089349
CG44836	-1.79249	0.089349
CG7341	-1.35976	0.089349
miple2	-1.6692	0.089349
CG2186	1.03409	0.089349
tamo	1.18859	0.091406
CG32195	-1.38082	0.0933811
CG30340	-1.65598	0.0936783
akirin	1.07665	0.0943648
Spn42Dc	-1.53969	0.0943648
scny	0.969415	0.0943648
Atg3	1.36122	0.0943648
TfIIA	1.00596	0.0943975
CG31223	1.32936	0.0943975
kay	1.09273	0.0943975
CG9864	-1.71002	0.0943975
CG7611	0.975546	0.0953325
CG30357	1.25585	0.0953325
CG42524	-1.52256	0.0953325
Top2	1.08717	0.0953325
Dif	-1.05442	0.0953325
CG1677	1.05384	0.0961213
ex	0.868174	0.0961213
CHKov2	-1.18232	0.0966559
CG3408	1.10529	0.0974882
CG6540	1.39552	0.0974882
Usp7	1.03683	0.0975377
Ripalpha	1.32663	0.0975377
pip	-1.17527	0.0985214

## Sheet: TSA_10m.vs.DMSO_10m
gene	absLogFC	DMSO_10m_rep1	DMSO_10m_rep2	TSA_10m_rep1	TSA_10m_rep2	TSA_30m_rep1	TSA_30m_rep2	log2FoldChange	lfcSE	pvalue	padj
AdenoK	2.03217	6.87036	7.26739	9.13785	9.08674	9.08587	8.5774	2.03217	0.3631	2.18426e-08	0.000127932
Apc	1.55649	10.1137	10.4545	11.7747	11.9224	12.0109	11.7963	1.55649	0.309687	5.0079e-07	0.00146656
CG6805	1.62131	7.78136	7.76859	9.22306	9.55209	9.89279	9.48404	1.62131	0.341308	2.03121e-06	0.00220265
ken	1.48675	10.6101	10.5316	12.2091	11.8894	11.8833	11.5153	1.48675	0.314492	2.27321e-06	0.00220265
clu	1.46789	9.0634	9.20213	10.6007	10.6034	10.7375	10.4474	1.46789	0.310681	2.304e-06	0.00220265
sgl	1.42178	10.3421	10.5545	11.8271	11.9191	11.7153	11.5025	1.42178	0.302112	2.5248e-06	0.00220265
Keap1	1.67745	7.61471	8.05881	9.50042	9.55881	9.72308	9.15355	1.67745	0.357088	2.63251e-06	0.00220265
vri	1.77606	9.52356	8.56695	11.2059	10.5111	10.5252	10.3238	1.77606	0.392964	6.19452e-06	0.00381521
CG17544	1.61613	9.30606	9.58932	10.9506	11.1813	11.4168	10.6045	1.61613	0.35761	6.20579e-06	0.00381521
not	1.80122	6.20945	6.75282	8.01855	8.54533	8.87895	8.43083	1.80122	0.399473	6.51393e-06	0.00381521
l(3)02640	1.40292	10.2796	10.1459	11.7266	11.4989	11.5603	11.1742	1.40292	0.313976	7.88583e-06	0.0041429
Ark	1.41981	8.80735	8.91745	10.3586	10.2029	10.4971	10.1421	1.41981	0.318879	8.4881e-06	0.0041429
LanB2	1.47188	8.6865	9.07158	10.1011	10.5854	10.4476	10.484	1.47188	0.334731	1.09657e-05	0.00494049
Orct2	1.52494	9.50779	9.13681	11.1606	10.4777	10.2413	10.0227	1.52494	0.350855	1.38415e-05	0.00579071
unk	1.3828	9.03342	9.19339	10.446	10.5487	10.7875	10.3658	1.3828	0.320642	1.61349e-05	0.00630015
Sin3A	1.32119	11.7283	12.0889	13.1852	13.2947	13.266	12.9616	1.32119	0.310565	2.09833e-05	0.00748522
Synd	1.34481	9.24317	9.49058	10.8365	10.5854	10.7394	10.486	1.34481	0.316696	2.17259e-05	0.00748522
Rpd3	1.71085	7.35755	8.39984	9.27604	9.99549	10.0753	9.84951	1.71085	0.410413	3.06462e-05	0.00997194
Sap130	1.33404	7.98299	8.21081	9.45825	9.41053	9.60405	9.47396	1.33404	0.323039	3.63318e-05	0.0111998
Gale	1.34224	10.4221	10.7399	11.6657	12.1566	11.9994	12.3438	1.34224	0.331085	5.03362e-05	0.014741
CG8839	1.52672	8.41363	9.23087	10.0715	10.6764	10.2168	9.90309	1.52672	0.380752	6.07856e-05	0.0169534
qkr54B	1.27672	8.19476	8.25065	9.49148	9.50759	9.5743	9.35814	1.27672	0.320693	6.85852e-05	0.0182148
Krn	1.3861	7.8392	7.62007	9.30012	8.91391	8.92682	8.63283	1.3861	0.349043	7.1528e-05	0.0182148
Spec2	1.32196	8.70044	8.97635	9.99977	10.3164	10.627	10.1848	1.32196	0.335378	8.09037e-05	0.0182795
CG11880	1.24263	10.0941	10.1609	11.4187	11.3204	11.5472	11.075	1.24263	0.316248	8.5191e-05	0.0182795
cwo	1.30986	12.4939	12.5203	13.9138	13.7132	14.0562	13.351	1.30986	0.333389	8.53288e-05	0.0182795
CG12207	1.28863	10.3685	9.97124	11.6234	11.3035	11.4042	11.0344	1.28863	0.328502	8.755e-05	0.0182795
Aps	1.34512	7.56986	7.56695	8.86562	8.96037	9.23998	8.84169	1.34512	0.343128	8.84891e-05	0.0182795
CG6903	1.65022	5.52356	6.19922	7.38296	7.69326	8.0768	7.76439	1.65022	0.421543	9.05082e-05	0.0182795
CG17746	1.32705	8.90689	9.26184	10.3619	10.4795	10.7016	10.069	1.32705	0.345348	0.000121709	0.0231976
RN	1.43951	8.60363	9.36656	10.1718	10.7235	10.6668	10.2677	1.43951	0.374822	0.00012278	0.0231976
bdg	1.23821	11.0674	11.375	12.4022	12.53	12.815	12.3014	1.23821	0.323251	0.000127886	0.0233428
Pi3K68D	1.18763	8.57743	8.70446	9.80682	9.85228	9.99256	9.99338	1.18763	0.310606	0.00013152	0.0233428
Ssdp	1.26493	8.54303	8.98312	9.87938	10.1922	9.99416	10.1624	1.26493	0.332774	0.000144014	0.0248086
CG16974	1.20204	9.87191	10.1609	11.1464	11.3005	11.5307	11.1409	1.20204	0.318433	0.000160105	0.0267924
Ptp4E	1.2505	9.04985	8.76466	10.3651	9.93215	10.0462	9.7971	1.2505	0.333329	0.000175756	0.0285945
CG1440	1.35013	7.48382	7.85236	8.96362	9.09139	9.32664	8.76439	1.35013	0.361002	0.000184051	0.0291348
att	1.28807	7.72792	8.31112	9.32044	9.34978	9.11568	9.13831	1.28807	0.3456	0.000193727	0.029845
sina	1.32382	8.33539	8.85236	9.7996	10.068	10.4869	9.93431	1.32382	0.355805	0.000198729	0.029845
CG14073	1.19525	9.97441	10.0149	11.3052	11.0645	11.5163	11.0109	1.19525	0.323253	0.00021767	0.0318723
CG14290	1.63568	5.83289	6.37431	7.33049	8.09602	8.02119	7.44741	1.63568	0.444074	0.000230185	0.0322647
CG1578	1.18011	8.45943	8.34831	9.65242	9.51452	8.97965	8.87272	1.18011	0.320504	0.000231367	0.0322647
CG5261	1.32578	7.48382	7.76073	8.91099	8.99549	9.43937	8.81957	1.32578	0.361969	0.00024957	0.0329251
CG10082	1.24404	10.567	10.559	11.8685	11.7428	11.8672	11.1184	1.24404	0.339914	0.000252336	0.0329251
CG6812	1.64866	5.24793	5.88888	6.82353	7.5788	7.80404	7.7841	1.64866	0.450546	0.000252967	0.0329251
CG2911	1.62	5.35755	6.35355	7.27604	7.7879	7.78932	7.73091	1.62	0.44668	0.000287014	0.0365444
bmm	1.22887	9.01681	9.39984	10.3372	10.5538	10.8113	10.2862	1.22887	0.339623	0.000296515	0.0365633
Ehbp1	1.14197	9.36851	9.65229	10.6063	10.71	11.0133	10.7036	1.14197	0.315845	0.000299648	0.0365633
CG1910	1.1599	9.33985	9.65654	10.5443	10.7793	10.8988	10.5556	1.1599	0.323144	0.00033142	0.0385078
SdhA	1.33494	7.31288	7.95927	8.73042	9.23688	9.38411	9.20809	1.33494	0.372499	0.00033873	0.0385078
Ndfip	1.21566	8.55075	8.26739	9.84005	9.38805	9.40599	9.23937	1.21566	0.339323	0.000340205	0.0385078
RhoBTB	1.19263	8.10852	8.37431	9.37973	9.49712	9.64142	9.2977	1.19263	0.333015	0.000341882	0.0385078
sqz	1.18971	7.49985	7.67965	8.70489	8.85501	8.75941	8.7971	1.18971	0.337356	0.000421	0.0463057
CG8031	1.2371	7.7879	8.14589	9.21223	9.21576	9.18199	8.68969	1.2371	0.351165	0.000426927	0.0463057
Gadd45	1.15049	10.1241	10.0394	11.4014	11.0418	11.0345	10.546	1.15049	0.328174	0.000455381	0.047965
mdy	1.28638	7.81378	8.53965	9.24449	9.72948	9.74994	9.78736	1.28638	0.367136	0.000458604	0.047965
Fer1HCH	1.1823	8.50383	8.84865	9.8377	9.89808	9.4084	8.93284	1.1823	0.339328	0.000493532	0.0507126
dap	1.16244	8.10852	8.4049	9.27257	9.56551	9.02434	9.18108	1.16244	0.334211	0.000504842	0.0509804
G9a	1.12204	8.52748	8.70855	9.68674	9.79646	10.0101	9.67392	1.12204	0.323913	0.000532175	0.0521684
CG31075	1.33326	6.71425	7.28942	8.16057	8.53854	7.74423	7.64725	1.33326	0.385016	0.000534421	0.0521684
brk	1.15204	8.24793	8.10301	9.44905	9.19864	8.50391	8.74439	1.15204	0.333827	0.000558507	0.0529989
Nc	1.25768	8.25739	8.51649	9.72026	9.57549	9.82042	9.03512	1.25768	0.364984	0.000569261	0.0529989
CG12262	1.36785	6.94251	7.35355	8.42735	8.6244	7.28002	8.02962	1.36785	0.397	0.000570076	0.0529989
CycA	1.21543	8.19967	8.60697	9.49744	9.75606	9.84376	9.27465	1.21543	0.355105	0.000619928	0.0558012
PPP4R2r	1.27897	7.57743	8.09052	8.861	9.36521	9.03685	8.60353	1.27897	0.373892	0.00062464	0.0558012
ebd1	1.07543	8.86109	8.90324	10.0695	9.83576	9.03685	9.09423	1.07543	0.315625	0.000656076	0.0558012
dnt	1.19574	7.43463	7.94547	8.78992	9.01519	8.95017	8.99055	1.19574	0.351029	0.000658315	0.0558012
CG2247	1.23078	8.30834	8.9068	9.66836	10.0442	10.0616	9.59425	1.23078	0.361544	0.000663486	0.0558012
Akt1	1.14177	9.15987	9.25905	10.1474	10.5317	10.4558	9.97062	1.14177	0.33549	0.000665785	0.0558012
Sam	1.1623	11.2095	10.8925	12.4609	11.9354	11.9909	11.5005	1.1623	0.341568	0.000666909	0.0558012
NTPase	1.21343	8.84235	8.65865	10.2778	9.56884	9.34689	8.97919	1.21343	0.360074	0.000751872	0.0616369
Myd88	1.2266	7.30378	7.65442	8.54139	8.87131	8.7819	8.37124	1.2266	0.364355	0.000761295	0.0616369
CG42231	1.08226	10.2456	10.2949	11.3487	11.3565	11.5307	10.9792	1.08226	0.321718	0.000768225	0.0616369
yrt	1.18	7.47573	7.92451	8.75551	9.02494	9.389	9.12291	1.18	0.351735	0.000794257	0.0628643
Hr39	1.22151	9.88874	9.39731	11.2168	10.4545	10.8971	10.5119	1.22151	0.368219	0.000908796	0.0709709
CG6945	1.254	7.19967	7.76073	8.45825	9.01029	9.12743	8.80033	1.254	0.379685	0.00095746	0.0737874
cdc14	1.08868	8.79766	8.64163	9.91099	9.7024	9.67784	9.25594	1.08868	0.331282	0.00101527	0.0772261
CG1265	1.44095	6.14975	6.94547	7.60903	8.37286	8.44877	7.90909	1.44095	0.439694	0.00104858	0.0779436
fd68A	1.11915	8.35315	8.67548	9.61452	9.6686	9.84198	9.33159	1.11915	0.341759	0.00105781	0.0779436
Eip71CD	1.16614	7.60733	7.86708	8.62	9.15047	8.69769	8.81638	1.16614	0.356306	0.00106462	0.0779436
smg	1.0945	8.45121	8.89608	9.72535	9.84129	10.0101	9.67744	1.0945	0.335548	0.00110693	0.0800404
MTA1	1.02904	9.85487	9.92098	11.0102	10.8176	10.7085	10.2618	1.02904	0.319334	0.00127088	0.0907747
CG12004	1.14832	9.79279	10.3285	11.1206	11.3381	11.4174	10.7164	1.14832	0.357895	0.00133406	0.0937609
Bacc	1.07743	11.2064	11.4447	12.3745	12.4404	12.6748	11.9738	1.07743	0.336304	0.00135656	0.0937609
CG45049	1.08162	7.98868	8.29488	9.05538	9.38805	9.39873	9.22502	1.08162	0.338156	0.00138102	0.0937609
Spred	1.0114	9.10591	9.0556	10.1958	9.98054	10.2154	9.94164	1.0114	0.316273	0.00138439	0.0937609
CG7920	1.04196	8.25739	8.27845	9.16806	9.43997	9.30093	9.46381	1.04196	0.326333	0.0014083	0.0937609
akirin	1.17061	8.54303	9.22802	10.0432	10.146	10.2734	9.66686	1.17061	0.366828	0.00141702	0.0937609
CG1662	1.58969	5.24793	6.17576	6.91545	7.71751	8.18761	7.26299	1.58969	0.498689	0.00143394	0.0937609
elav	1.14726	8.45533	8.22231	9.7996	9.09602	8.35191	8.32263	1.14726	0.360675	0.0014683	0.0937609
RhoGAPp190	1.00766	9.16491	9.22802	10.2967	10.1052	10.2085	9.89102	1.00766	0.31686	0.00147203	0.0937609
NKAIN	1.07772	10.2276	10.6859	11.4757	11.6252	11.5257	10.962	1.07772	0.338907	0.00147277	0.0937609
edl	1.00364	10.8994	10.7607	11.9866	11.6663	11.7523	11.3581	1.00364	0.317363	0.00156458	0.0985349
Dp1	1.01355	11.2467	11.7384	12.5262	12.5274	12.4983	12.1652	1.01355	0.321313	0.00160829	0.0997285
Max	1.16122	7.15987	6.98649	8.30352	8.16817	7.94354	7.58866	1.16122	0.368532	0.00162751	0.0997285
TBPH	1.05481	8.67243	9.21081	9.94629	10.0914	9.94187	9.74774	1.05481	0.334897	0.00163461	0.0997285
CG7369	1.08168	8.29462	8.67548	9.54139	9.61475	9.96826	9.45768	1.08168	0.34479	0.00170553	0.101345
CG15771	1.07433	8.29921	8.70035	9.5356	9.63717	9.68581	9.24175	1.07433	0.342506	0.00170867	0.101345
JIL	0.986606	9.3837	9.33249	10.4506	10.2306	10.4628	10.1686	0.986606	0.314612	0.00171302	0.101345
CG1657	1.09861	8.59246	8.94547	9.85173	9.90338	10.0554	9.40559	1.09861	0.351149	0.00175632	0.102868
sec63	1.12666	8.04985	8.67548	9.41165	9.6244	9.79301	9.33159	1.12666	0.361093	0.00180756	0.104821
CG44154	1.05898	10.941	11.5012	12.1417	12.4554	12.2899	11.8444	1.05898	0.340616	0.00187713	0.107788
Reck	0.978552	10.374	10.8468	11.5847	11.6308	11.5592	11.3761	0.978552	0.316405	0.00198333	0.11278
gb	1.14307	7.31288	7.28942	8.67363	8.16817	7.55702	7.8354	1.14307	0.372756	0.00216557	0.120631
Sug	1.23151	6.67243	6.41495	8.02681	7.48304	7.26945	7.31813	1.23151	0.402237	0.00220112	0.120631
CG10990	1.16633	10.0526	9.52348	11.2821	10.5936	10.7575	10.0823	1.16633	0.381218	0.00221714	0.120631
Yippee	1.26627	6.14975	6.79962	7.49447	8.01029	8.24807	7.90909	1.26627	0.414044	0.00222603	0.120631
CG3408	1.1684	7.31288	6.88888	8.48849	8.04902	8.39144	8.03512	1.1684	0.382392	0.00224681	0.120631
Ald	1.16848	9.24079	8.68382	10.475	9.7502	9.03997	8.52758	1.16848	0.382879	0.00227454	0.120631
CG7737	1.48197	5.2854	5.85974	6.55288	7.46883	7.00216	6.6827	1.48197	0.485786	0.00228342	0.120631
CG34348	1.1877	7.26679	7.50241	8.50634	8.64351	9.1245	8.27697	1.1877	0.389743	0.00230845	0.120631
Hsf	1.03047	9.75656	10.2757	10.9343	11.1932	11.3035	10.8773	1.03047	0.338413	0.00232681	0.120631
CG42556	1.4788	5.2854	5.94547	6.50634	7.56551	7.49487	7.24413	1.4788	0.485659	0.00232736	0.120631
Kat60	1.12794	8.81378	9.49058	10.1866	10.44	10.8294	10.1409	1.12794	0.372557	0.00246543	0.126667
CG32758	1.13044	9.89936	10.6734	11.2471	11.6592	11.8424	11.222	1.13044	0.375168	0.00258538	0.131675
CG4452	1.17244	7.67948	8.4882	9.05538	9.52829	9.68382	9.19832	1.17244	0.389521	0.00261296	0.131932
dia	0.990643	8.67243	8.85236	9.8259	9.68098	10.0662	9.63464	0.990643	0.329641	0.00265389	0.132426
roq	1.03633	8.93958	9.47865	10.0634	10.4509	10.2668	9.96918	1.03633	0.345027	0.00266797	0.132426
l(2)k01209	0.9845	10.865	10.4762	11.8564	11.4518	10.9974	10.6984	0.9845	0.328312	0.00271162	0.133462
CG11883	1.21801	7.44294	6.98649	8.77036	8.03944	8.21541	7.7173	1.21801	0.407482	0.00279796	0.136384
Hrb87F	1.07105	9.24555	9.91922	10.4444	10.9034	10.6373	10.2781	1.07105	0.358575	0.00281756	0.136384
CG10277	1.05025	8.10329	8.62873	9.43047	9.44724	9.85264	9.37774	1.05025	0.352331	0.00287438	0.137994
CG8924	1.29452	6.14975	6.90324	7.44597	8.19432	7.77444	8.16613	1.29452	0.434974	0.00291962	0.138042
CG4022	1.24165	6.08746	6.05238	7.28985	7.33418	6.5743	6.48805	1.24165	0.417328	0.00292764	0.138042
CG15611	1.17489	8.61102	7.76859	9.639	9.17694	9.43228	8.8819	1.17489	0.395146	0.00294609	0.138042
ex	0.884979	11.0471	11.2778	12.0655	12.0382	12.1035	11.9634	0.884979	0.298093	0.00298962	0.13897
gem	0.889142	10.0875	9.96783	10.943	10.8928	10.8772	10.6932	0.889142	0.301745	0.0032122	0.146715
CG13741	1.28236	5.90689	6.49295	7.00187	7.88743	8.15353	8.19096	1.28236	0.435433	0.00322925	0.146715
c11.1	1.0304	9.69523	9.69418	10.8805	10.5504	10.7985	10.0596	1.0304	0.350207	0.00325832	0.146715
CG7852	0.944827	9.16239	9.49058	10.153	10.3975	10.5095	10.2851	0.944827	0.32122	0.00326762	0.146715
AGBE	1.12253	8.11374	8.02639	9.49744	8.80497	8.89623	8.29082	1.12253	0.381804	0.0032815	0.146715
dos	1.01697	11.3832	11.675	12.5554	12.5512	12.589	11.8003	1.01697	0.346345	0.00332163	0.147385
RhoGEF2	0.91793	11.0161	11.3345	11.955	12.2353	12.1238	11.8785	0.91793	0.313132	0.00337386	0.148216
CG7611	0.978971	9.1472	9.48343	10.2249	10.3786	10.5274	10.031	0.978971	0.334313	0.00340812	0.148216
Moca	0.969706	8.90989	9.25065	9.89302	10.2094	10.31	9.9962	0.969706	0.331233	0.00341628	0.148216
br	0.903644	9.19476	9.06201	9.93095	10.1303	10.2694	10.2489	0.903644	0.309874	0.00354363	0.152287
Hex	1.23341	9.69	8.69211	10.931	9.91128	9.77257	9.59983	1.23341	0.423192	0.00356213	0.152287
ImpL2	0.987144	10.5622	10.3338	11.675	11.1582	11.1657	10.6757	0.987144	0.340137	0.00370559	0.157273
su(r)	0.933912	9.15735	9.4049	10.3797	10.0394	9.71726	9.55844	0.933912	0.322416	0.00377229	0.158434
Pep	0.976571	10.3783	10.7754	11.5026	11.6284	11.6187	11.0165	0.976571	0.337716	0.00383168	0.158434
Rala	0.927354	11.2912	11.5585	12.2656	12.4454	12.4616	11.9742	0.927354	0.32079	0.00384205	0.158434
Kap3	1.10533	7.76155	8.36915	9.11088	9.28635	9.33427	8.61825	1.10533	0.382698	0.00387403	0.158434
Mdh1	1.00442	8.33092	8.27845	9.38938	9.22425	9.52628	8.93578	1.00442	0.347829	0.00388087	0.158434
CG30344	1.03329	8.49586	8.37431	9.44597	9.49361	9.97965	9.22742	1.03329	0.357971	0.00389526	0.158434
CG1021	0.895187	10.0028	9.84308	10.955	10.6717	10.6947	10.9061	0.895187	0.31132	0.00403449	0.162965
CG17734	1.14565	7.02237	7.93851	8.5298	8.84404	9.14488	8.72071	1.14565	0.399371	0.00412228	0.164538
mrj	0.964295	9.83131	9.97974	10.8839	10.8591	10.6708	10.0088	0.964295	0.336215	0.0041296	0.164538
Sik3	0.86607	10.0835	10.1092	10.9945	10.9296	11.3215	11.0723	0.86607	0.30235	0.00417716	0.164606
CG6509	0.925045	9.71939	9.91922	10.7984	10.6948	10.7865	10.3079	0.925045	0.323027	0.00418751	0.164606
Socs16D	0.929135	8.45121	8.70855	9.48249	9.54533	9.84554	9.56985	0.929135	0.324996	0.00425098	0.16474
CG3529	0.991949	8.6865	8.95239	9.85637	9.7764	10.0038	9.36471	0.991949	0.347239	0.00428107	0.16474
dlt	1.05803	10.4305	11.1482	11.7623	12.0097	12.052	11.3344	1.05803	0.370639	0.00430917	0.16474
spdo	1.17131	6.89482	6.62007	8.26909	7.49712	7.68978	7.45563	1.17131	0.411273	0.0043995	0.16474
CG8331	0.972277	8.79766	9.15792	9.97861	9.94248	10.5646	10.0018	0.972277	0.341499	0.00441212	0.16474
FBX011	0.972533	8.48382	9.0556	9.71515	9.82185	9.88934	9.61459	0.972533	0.34181	0.00443778	0.16474
CG7272	0.992864	7.87036	7.72884	8.9199	8.65611	8.72888	8.36252	0.992864	0.349297	0.00447658	0.16474
spg	0.84275	10.5718	10.5258	11.4712	11.3075	11.7861	11.7074	0.84275	0.296546	0.00448477	0.16474
syd	0.942468	8.57743	8.82246	9.64438	9.64982	9.93854	9.50201	0.942468	0.331829	0.00450828	0.16474
CG8108	1.05646	9.29692	9.9949	10.3586	11.0478	11.0228	10.7394	1.05646	0.372017	0.00451392	0.16474
wkd	0.975996	8.02791	7.96613	9.0913	8.84404	8.97315	8.58116	0.975996	0.343912	0.00454078	0.16474
26	1.29372	6.52356	7.68797	7.93315	8.92436	8.65772	8.60723	1.29372	0.455999	0.00455236	0.16474
Mcr	0.97053	10.1886	10.6807	11.2855	11.5538	11.6582	11.1274	0.97053	0.34212	0.00455658	0.16474
Orct	0.904556	9.31967	9.35616	10.418	10.0418	9.27738	9.39921	0.904556	0.319219	0.00460189	0.165358
tral	0.970963	9.33985	9.88165	10.3958	10.7908	10.8509	10.5324	0.970963	0.343151	0.00466129	0.165549
vlc	0.959141	8.82972	9.27017	9.77527	10.239	9.90137	9.80517	0.959141	0.339681	0.00474804	0.165549
CG6428	0.959862	8.83289	8.88527	9.94192	9.68406	9.60405	9.0569	0.959862	0.339989	0.00475442	0.165549
CG14478	0.976701	10.4969	11.0548	11.6597	11.8894	11.9564	11.4008	0.976701	0.345981	0.00475776	0.165549
bchs	0.921061	9.86419	10.2394	10.8805	11.0821	11.3999	10.9884	0.921061	0.326293	0.00476052	0.165549
Tina	0.878099	9.19476	9.36397	10.2267	10.0891	9.86147	9.70356	0.878099	0.311352	0.00479828	0.165549
CG5807	0.93293	9.51373	9.39984	10.5004	10.2721	10.585	10.0542	0.93293	0.330925	0.0048149	0.165549
yps	1.02265	8.08746	8.72884	9.23738	9.66237	9.73657	9.42665	1.02265	0.36335	0.0048852	0.165549
ck	0.953998	8.00562	8.36915	8.98499	9.30247	9.35691	9.50003	0.953998	0.339053	0.00489732	0.165549
CG5059	1.00306	9.40514	8.93502	10.4053	9.94248	9.99737	9.49605	1.00306	0.356706	0.00492345	0.165549
Gdi	0.985803	9.01402	9.37688	10.1283	10.2536	10.5624	9.88494	0.985803	0.350609	0.00492818	0.165549
Nrx	0.959194	9.68124	10.1429	10.7777	10.993	11.0813	10.5479	0.959194	0.341289	0.0049464	0.165549
CG42668	0.939783	11.2125	11.3916	12.2976	12.1895	12.7036	12.0064	0.939783	0.334888	0.005012	0.166278
CG30357	1.21392	6.33985	7.06521	7.85173	8.05855	8.36189	7.51976	1.21392	0.432704	0.00502496	0.166278
Dcp	1.3057	5.55459	5.37431	6.93315	6.59198	6.53954	6.2816	1.3057	0.466251	0.00510358	0.167244
rictor	0.937618	9.10852	9.50947	10.2374	10.2823	10.5559	10.0757	0.937618	0.335096	0.00514101	0.167244
Rac2	1.12324	7.49185	8.32184	8.78506	9.3381	9.3963	8.86348	1.12324	0.401602	0.00515957	0.167244
EDTP	0.906017	9.05528	9.33778	10.1263	10.0914	10.1053	9.7326	0.906017	0.324	0.00516839	0.167244
Fur2	0.916791	8.93074	8.91745	10.033	9.61797	9.30352	9.10211	0.916791	0.328313	0.00523141	0.167565
CG32110	1.60625	4.24793	4.24503	5.93315	5.76481	5.93687	5.61091	1.60625	0.575549	0.00525764	0.167565
Mtpalpha	0.952082	8.52748	9.14891	9.76048	9.88208	9.74804	9.63825	0.952082	0.341198	0.00526413	0.167565
CG30421	0.97343	11.041	11.4545	12.1676	12.301	12.6791	11.9195	0.97343	0.350633	0.00549978	0.173197
alt	0.898112	11.545	11.303	12.4006	12.2499	12.4296	11.8872	0.898112	0.323506	0.0055002	0.173197
CG1677	1.00452	9.10591	9.79192	10.1681	10.759	10.6135	10.4679	1.00452	0.362105	0.00553533	0.173371
Pak3	0.906997	11.0987	11.3846	12.1535	12.1577	12.2605	11.6779	0.906997	0.327408	0.00560163	0.174515
CG5916	1.22031	5.83289	6.75282	7.2621	7.84404	7.88243	7.64725	1.22031	0.441557	0.00571599	0.177135
CG12576	0.912015	8.99435	8.76859	9.99767	9.56551	9.38411	9.27929	0.912015	0.331052	0.00587096	0.18098
yip2	0.972024	7.58496	7.69624	8.79477	8.40308	7.7967	7.79062	0.972024	0.354318	0.00608129	0.185613
C1GalTA	0.873221	9.51964	9.39477	10.2533	10.4068	10.9764	10.5783	0.873221	0.318324	0.00608464	0.185613
l(3)05822	0.984299	10.2854	10.6807	11.3496	11.601	11.8781	11.0717	0.984299	0.359119	0.0061277	0.185958
Usp7	0.979484	8.79766	9.41745	9.98923	10.239	10.4132	9.89405	0.979484	0.357827	0.00619442	0.187014
sba	0.84431	10.446	10.4324	11.4172	11.1359	11.3993	11.1177	0.84431	0.309157	0.00631411	0.18965
CG6983	1.10913	6.45943	6.81488	7.50634	7.97049	8.00853	7.51976	1.10913	0.406919	0.00641688	0.19079
CG9086	0.922091	9.78627	10.3084	10.9364	11.0466	11.1369	10.658	0.922091	0.338527	0.0064529	0.19079
CG9003	0.912774	7.91886	7.99991	9.03503	8.68714	9.3368	9.25594	0.912774	0.335289	0.00648191	0.19079
CG31694	0.933093	9.25503	9.35877	10.2673	10.2136	10.5861	9.8895	0.933093	0.343022	0.00652405	0.19079
Lpin	0.928327	10.2668	10.3588	11.475	10.9629	10.8562	10.3147	0.928327	0.341382	0.00654163	0.19079
Cirl	0.861303	9.80252	10.1802	10.7152	11.0004	11.134	11.085	0.861303	0.316769	0.00654751	0.19079
CG32486	0.899048	10.5098	10.2408	11.5313	10.9768	11.1142	10.8887	0.899048	0.331295	0.00665281	0.191827
CG14764	0.850525	10.1267	10.0732	11.0735	10.8162	10.9918	10.649	0.850525	0.313681	0.00669941	0.191827
CG30394	0.967291	7.98299	8.41495	9.03093	9.31841	9.41561	8.94164	0.967291	0.356755	0.00670088	0.191827
CG9992	1.01182	6.97728	7.15192	7.99346	8.15935	7.92345	7.55079	1.01182	0.373267	0.0067141	0.191827
elm	0.953966	7.93074	8.41495	9.06344	9.22425	9.2588	8.86039	0.953966	0.352667	0.00683029	0.194199
TfIIA	0.93105	7.9542	8.4049	8.95931	9.27822	9.25345	9.14849	0.93105	0.344804	0.00692913	0.195015
scny	0.891571	10.5925	11.0991	11.7068	11.8099	12.0337	11.6095	0.891571	0.330264	0.00694295	0.195015
cert	1.05299	9.39446	9.82811	10.6763	10.6841	11.2298	10.137	1.05299	0.390169	0.00695888	0.195015
CG2818	1.05874	7.48382	8.25625	8.79477	9.14154	9.36934	8.77428	1.05874	0.392813	0.0070331	0.196156
CG1673	0.872524	11.1059	11.0074	11.9695	11.8894	11.8928	11.2983	0.872524	0.324185	0.00711437	0.197483
CG16952	0.981006	7.76818	8.45935	8.92433	9.31841	9.10383	9.09423	0.981006	0.365577	0.00728674	0.200604
Pitslre	0.842436	9.02514	9.22802	9.87022	10.068	9.79301	9.71901	0.842436	0.314205	0.00733665	0.200604
UBL3	1.00822	7.54689	8.26184	8.69972	9.17256	8.9764	8.83855	1.00822	0.376327	0.00738211	0.200604
Thiolase	0.996876	7.65105	8.34306	8.77527	9.25356	8.96989	9.02962	0.996876	0.372223	0.00740264	0.200604
SCAP	0.924699	10.8803	10.7075	11.8953	11.5231	11.5705	10.8712	0.924699	0.345412	0.00742654	0.200604
CG2186	0.937819	8.02237	8.64163	9.22665	9.37286	9.4994	9.28852	0.937819	0.350348	0.00743233	0.200604
CG11652	0.942589	9.11894	8.7725	10.1109	9.64982	9.84198	9.3405	0.942589	0.35293	0.00756807	0.203331
mmy	0.909398	8.04439	8.20503	9.13402	8.92956	8.6332	8.29082	0.909398	0.341259	0.00770263	0.206001
stas	0.886118	9.5411	9.64591	10.4989	10.4617	10.4915	9.88494	0.886118	0.332843	0.00776158	0.206185
Spargel	0.8882	9.62205	9.81108	10.71	10.4971	10.4581	9.8895	0.8882	0.333806	0.00779489	0.206185
rin	0.882778	10.2946	10.812	11.3974	11.518	11.2747	10.8666	0.882778	0.331877	0.00781512	0.206185
CG14709	1.05817	11.3449	11.6217	12.7536	12.308	12.5998	11.4119	1.05817	0.398427	0.00791053	0.206916
flw	0.893022	9.05257	9.36915	9.97861	10.2348	10.373	9.90008	0.893022	0.336261	0.00791347	0.206916
pr	0.873513	8.55075	8.99657	9.61726	9.70846	9.3963	9.32488	0.873513	0.329221	0.00797156	0.206947
MTF	0.877615	9.40301	9.12154	10.3586	9.89808	9.81134	9.67392	0.877615	0.330951	0.00800651	0.206947
CG3967	0.874612	9.86109	9.99322	10.8459	10.759	11.0204	10.4214	0.874612	0.33034	0.00810637	0.206947
Lis	0.9124	10.0154	10.3691	11.033	11.1932	11.1528	10.474	0.9124	0.344772	0.00813573	0.206947
CalpA	0.955707	8.61471	9.04916	9.61178	9.97301	10.1157	9.48805	0.955707	0.361294	0.00816342	0.206947
CG11122	0.876934	8.86419	9.38202	9.96792	10.0751	10.0662	9.86965	0.876934	0.331723	0.00820366	0.206947
Acf1	1.03399	8.53138	9.35877	9.64707	10.3439	10.5395	10.1421	1.03399	0.391181	0.00821156	0.206947
CG4747	0.904461	9.97585	10.5431	11.0123	11.3507	11.5084	11.1184	0.904461	0.342257	0.00822631	0.206947
l(1)G0193	0.866711	10.0954	10.2771	11.0903	11.0201	10.9277	10.3527	0.866711	0.328004	0.00823266	0.206947
CG2924	0.867521	9.78627	9.96954	10.7505	10.7458	10.748	10.1798	0.867521	0.328922	0.00835271	0.209068
Sec61alpha	0.929589	9.85953	10.5316	11.0391	11.2782	11.2892	10.8044	0.929589	0.352714	0.00840058	0.209371
CG30122	0.984699	10.2033	10.9797	11.4227	11.8071	11.8919	11.2506	0.984699	0.375057	0.00865305	0.21392
Nup153	0.863614	10.1383	10.5804	11.1407	11.3322	11.3644	10.9548	0.863614	0.328953	0.00865613	0.21392
flfl	0.854295	9.83447	10.1185	10.7802	10.8928	10.9226	10.4371	0.854295	0.325997	0.00877854	0.21548
g	0.895438	7.87652	7.87438	8.76543	8.7764	8.93018	8.55462	0.895438	0.34177	0.00879284	0.21548
Atg18	0.88903	8.24793	8.47385	9.18663	9.31841	9.22638	8.79386	0.88903	0.339891	0.00890633	0.217176
CG2182	0.913755	8.99152	9.60916	10.1417	10.3439	10.3963	9.97205	0.913755	0.349497	0.00893623	0.217176
CG5708	0.947132	8.06609	8.39984	9.17923	9.19864	9.49032	8.80356	0.947132	0.362662	0.00901159	0.218103
CG5830	0.890922	8.26679	8.54423	9.31031	9.29443	9.33427	8.86965	0.890922	0.341482	0.009081	0.218878
porin	0.863245	9.37069	9.6983	10.493	10.3144	10.4743	10.0074	0.863245	0.331425	0.00919692	0.220764
Vps13	0.824721	9.90989	10.0604	10.8212	10.8021	10.9584	10.5099	0.824721	0.317647	0.0094221	0.224366
Gk	0.852723	8.8857	8.60258	9.71259	9.48658	9.26679	9.04332	0.852723	0.328439	0.0094236	0.224366
Jafrac1	0.863075	10.4656	10.5477	11.5854	11.1167	11.1981	10.6984	0.863075	0.334351	0.00984165	0.232571
slim	0.872501	8.6865	9.09678	9.73295	9.82185	9.90308	9.47598	0.872501	0.33803	0.00984763	0.232571
PHGPx	0.82941	9.92184	10.0475	10.8032	10.8274	10.7143	10.2044	0.82941	0.322263	0.0100617	0.236672
CG9281	0.898487	9.51175	10.1978	10.6173	10.9502	10.4732	10.2032	0.898487	0.349346	0.0101139	0.236949
Uev1A	0.870164	8.67243	9.0556	9.60351	9.87671	9.65163	9.25594	0.870164	0.340484	0.0105985	0.246411
CG42678	0.909659	8	8.64163	9.1568	9.36521	9.54831	9.27	0.909659	0.356051	0.0106232	0.246411
CG11170	0.963443	8.11374	8.51181	9.20496	9.36904	9.53071	8.71388	0.963443	0.377203	0.010644	0.246411
CG42708	0.834686	8.98584	9.14287	9.95281	9.84679	9.9133	9.45768	0.834686	0.328248	0.0109951	0.253536
Atg17	0.84841	10.7715	10.4324	11.7241	11.137	11.1384	10.9898	0.84841	0.334205	0.0111299	0.255613
CG17754	0.916238	8.45121	8.19339	9.5327	8.88208	9.30352	9.00183	0.916238	0.361113	0.0111724	0.255613
Sar1	0.887808	10.0098	9.82811	10.9998	10.5903	10.7414	10.0515	0.887808	0.350862	0.0113944	0.259678
CG4729	0.914917	8.33092	8.84122	9.50634	9.53854	9.418	8.79062	0.914917	0.362419	0.0115873	0.262379
Hnf4	0.811293	10.5981	10.7558	11.5987	11.3729	11.3475	10.8581	0.811293	0.321608	0.0116485	0.262379
Nf1	0.876081	8.69697	9.0231	9.44288	9.99549	10.3494	10.0282	0.876081	0.347363	0.0116659	0.262379
CG15083	0.921171	8.2854	8.30572	9.20496	9.22847	8.69769	7.92694	0.921171	0.365355	0.0116922	0.262379
CG5210	0.990987	6.94251	7.59375	8.1225	8.44724	7.55702	7.94457	0.990987	0.393486	0.0117862	0.263481
gpp	0.800771	11.2715	11.3941	12.161	12.1081	12.3415	11.8052	0.800771	0.318323	0.0118834	0.264068
CG31635	0.806445	9.46557	9.36915	10.4069	10.0152	10.244	10.0447	0.806445	0.32066	0.0119049	0.264068
Cul1	0.807408	9.69	10.1504	10.6604	10.826	10.626	10.4719	0.807408	0.321205	0.0119477	0.264068
CG2246	0.846156	7.92481	7.79192	8.76048	8.64982	8.64551	8.49206	0.846156	0.337079	0.0120643	0.264868
gro	0.789469	9.71253	9.67757	10.5798	10.3824	10.3456	10.0102	0.789469	0.314534	0.0120744	0.264868
Idh	0.911004	7.6865	8.35877	8.88849	9.04902	8.20435	8.30454	0.911004	0.36328	0.0121514	0.264998
Vha26	0.915826	10.0553	10.8384	11.2195	11.5871	11.6124	11.1364	0.915826	0.365285	0.0121708	0.264998
retm	0.923595	7.45121	7.88165	8.38938	8.79361	9.06157	8.64366	0.923595	0.369316	0.0123905	0.268782
RhoGAP68F	0.924872	7.80735	8.25625	8.65242	9.23688	9.36438	8.99902	0.924872	0.370346	0.0125136	0.270359
Ack	0.840031	10.7389	10.8762	11.7094	11.5862	11.8473	11.1421	0.840031	0.336762	0.0126158	0.270359
Pect	0.848452	12.8807	12.945	13.8646	13.6508	13.5437	12.7749	0.848452	0.340354	0.0126721	0.270359
nocte	0.803938	10.4398	10.7034	11.37	11.3928	11.5695	11.0623	0.803938	0.32269	0.0127255	0.270359
CG7110	0.871685	8.80735	8.84122	9.85637	9.51452	10.0322	9.40134	0.871685	0.349941	0.0127402	0.270359
nrv1	0.7891	9.64205	9.82434	10.5471	10.5024	9.98127	9.60723	0.7891	0.316791	0.0127415	0.270359
Adar	0.81542	8.43045	8.46903	9.24803	9.28229	9.55267	9.20322	0.81542	0.327657	0.0128233	0.270359
cora	0.894795	11.4702	11.4422	12.4148	12.2843	12.519	11.5661	0.894795	0.359768	0.0128773	0.270359
Axud1	0.844106	8.33539	8.84122	9.34047	9.55881	9.62907	9.46788	0.844106	0.339392	0.0128786	0.270359
Sxl	0.747796	11.3315	11.3496	12.1662	12.006	11.5887	11.2994	0.747796	0.301788	0.0132163	0.275726
RhoGAP15B	0.78474	9.85175	10.0668	10.763	10.7325	10.8285	10.4246	0.78474	0.316902	0.0132756	0.275726
Letm1	0.817174	10.102	9.89428	10.9754	10.6435	10.5764	10.1034	0.817174	0.330153	0.0133186	0.275726
CG2137	0.979513	8.61102	8.22802	9.81162	8.85501	9.20712	8.79386	0.979513	0.395759	0.0133226	0.275726
grk	0.960075	7.45121	7.51181	8.69972	8.1235	7.98289	7.42247	0.960075	0.388737	0.0135216	0.278717
qm	0.861065	7.93664	7.67129	8.69972	8.64351	8.68581	8.33605	0.861065	0.3488	0.0135623	0.278717
slgA	0.792333	8.56605	8.63734	9.49744	9.28229	9.24268	9.37991	0.792333	0.321301	0.0136627	0.279798
CG6928	1.04328	6	6.41495	7.0834	7.42533	7.42039	7.0406	1.04328	0.425057	0.0141097	0.287695
CG3835	1.07778	6.20945	7.03944	7.56429	7.92956	7.90991	7.24413	1.07778	0.439369	0.0141662	0.287695
CG4768	0.885572	7.7211	8.01321	8.50042	8.98054	8.68183	8.37558	0.885572	0.361247	0.014229	0.287695
cue	0.738384	10.5565	10.6233	11.3886	11.2659	11.0577	10.8267	0.738384	0.301274	0.0142511	0.287695
egl	0.789338	9.32193	9.28395	10.1958	9.98054	10.06	9.67039	0.789338	0.32229	0.0143193	0.287695
Atg13	0.792154	8.53916	8.76466	9.34047	9.54871	9.51738	9.37341	0.792154	0.323592	0.0143651	0.287695
CG3764	0.768526	12.0007	12.0712	12.8825	12.7228	13.1376	12.6466	0.768526	0.314027	0.0143921	0.287695
lark	0.920098	8.29462	9.23655	9.68934	9.82743	9.87198	9.57363	0.920098	0.376625	0.0145653	0.288142
caz	0.866627	8.83605	9.41495	9.84239	10.1791	10.1376	9.68794	0.866627	0.354785	0.0145785	0.288142
Ptp69D	0.864398	7.87652	8.38458	8.91099	9.1144	9.42991	9.05419	0.864398	0.354393	0.014724	0.288142
CG4080	0.843929	7.97154	8.23938	9.1568	8.71751	8.99897	8.8819	0.843929	0.346006	0.0147255	0.288142
Dp	0.792144	9.42836	9.81298	10.3204	10.5231	10.4335	10.1345	0.792144	0.324888	0.0147604	0.288142
PyK	0.967394	10.1935	9.64591	11.2068	10.5436	10.7949	9.90759	0.967394	0.396835	0.0147781	0.288142
LanA	0.77401	12.3103	12.8597	13.3095	13.4567	13.1839	13.2348	0.77401	0.31769	0.0148356	0.288142
Tis11	0.772096	10.9263	11.175	11.7863	11.8686	11.8868	11.4298	0.772096	0.317017	0.0148712	0.288142
e(y)3	0.759105	10.1935	10.4099	11.0883	11.0406	11.0196	10.6669	0.759105	0.311765	0.0148975	0.288142
CG31751	0.833454	7.76155	7.84494	8.51224	8.75313	9.06157	8.78736	0.833454	0.342331	0.0149064	0.288142
Pc	0.865033	7.64386	7.89608	8.38938	8.85501	8.58713	8.74103	0.865033	0.355503	0.0149633	0.288203
CG8116	0.86955	8.12928	8.02639	9.14166	8.72351	8.92008	8.43914	0.86955	0.357518	0.015008	0.288203
CG9821	0.842127	11.9647	12.2058	12.9312	12.9334	13.183	12.3674	0.842127	0.346556	0.0150994	0.288271
ago	0.803001	11.0668	11.0803	12.0774	11.6427	11.7394	11.2274	0.803001	0.330512	0.015117	0.288271
Tig	0.827569	9.71081	9.48104	10.6958	10.0983	9.7819	9.52368	0.827569	0.340823	0.0151761	0.288271
CoRest	0.87266	8.34873	8.67965	9.18293	9.58211	9.88069	9.29541	0.87266	0.359507	0.0152084	0.288271
CG44244	0.76664	9.11114	9.09052	9.96792	9.75899	9.44877	9.66154	0.76664	0.315998	0.0152625	0.288363
Ubc	0.862421	8.66534	8.21081	9.45519	9.16817	9.21541	8.74774	0.862421	0.355978	0.0154065	0.290148
Pat1	0.827392	8.65821	8.67548	9.31707	9.65297	10.0692	9.54887	0.827392	0.342446	0.0156868	0.293572
CG5789	1.25565	9.85643	8.63734	11.2743	9.42533	9.67784	9.18108	1.25565	0.519792	0.0157063	0.293572
CG4239	1.14748	5.2854	6.37431	6.96792	7.16817	6.68978	6.71045	1.14748	0.475163	0.0157387	0.293572
CG4911	0.887147	7.39232	7.23371	8.31707	8.0774	7.92345	7.58116	0.887147	0.367557	0.0157946	0.29368
Capr	0.742625	9.86419	10.1061	10.609	10.8468	10.9014	10.8362	0.742625	0.308454	0.0160591	0.295998
CG7372	0.894055	6.80735	7.02639	7.79477	7.83299	7.76695	7.70356	0.894055	0.37137	0.0160642	0.295998
skap	0.854327	9.12153	9.54194	10.1011	10.2944	10.3279	9.64905	0.854327	0.354952	0.0160894	0.295998
CG8668	0.910575	9.94105	10.7764	11.0584	11.5563	12.0783	11.5522	0.910575	0.378515	0.0161438	0.295998
CG11597	1.0975	5.70044	6.28942	6.80442	7.38047	7.06463	6.6827	1.0975	0.456339	0.016172	0.295998
Paip2	0.807547	9.26444	9.27017	10.1848	9.95528	10.3177	9.73767	0.807547	0.336631	0.0164441	0.300041
kay	0.893751	12.7349	12.5434	13.8197	13.1827	14.1027	13.2406	0.893751	0.372938	0.0165518	0.300396
kermit	0.924787	9	9.40237	9.88622	10.3556	10.7819	9.86348	0.924787	0.385939	0.0165661	0.300396
CG32425	0.735927	10.1611	10.3444	10.9419	11.0394	10.9344	10.6589	0.735927	0.3073	0.0166286	0.300597
Stim	0.855671	8.09276	8.39477	8.76543	9.38427	9.15927	8.98204	0.855671	0.358126	0.0168803	0.304209
Tal	0.756502	9.70908	9.8468	10.643	10.4198	10.4417	10.085	0.756502	0.317564	0.0172093	0.306985
SpdS	0.904464	6.9542	7.28942	8.01023	8.05855	7.83304	7.41405	0.904464	0.379711	0.0172198	0.306985
CG9743	0.830614	9.76984	9.36656	10.6173	10.1748	10.3419	9.84639	0.830614	0.348743	0.0172313	0.306985
put	0.762051	8.74147	8.95239	9.54427	9.6779	9.40357	9.22982	0.762051	0.319993	0.017244	0.306985
CG10777	0.733092	9.13443	9.27845	9.95498	9.92696	9.85618	9.78573	0.733092	0.308625	0.0175323	0.310436
NAT1	0.795497	11.3971	11.9823	12.383	12.6352	12.5098	12.1469	0.795497	0.334931	0.0175439	0.310436
CG3770	0.978881	6.40939	6.72076	7.30352	7.76481	6.98934	7.34493	0.978881	0.412349	0.0176006	0.310502
SCAR	0.841842	9.50184	9.7548	10.475	10.476	10.9158	10.1047	0.841842	0.355149	0.0177693	0.312537
CG31793	0.886452	7.11894	7.05238	7.98499	7.96037	7.90308	7.48002	0.886452	0.374778	0.0180167	0.31594
bon	0.731846	9.80574	9.9949	10.7087	10.5571	10.8868	10.6283	0.731846	0.309838	0.0181752	0.317767
Mhcl	0.750175	8.45943	8.58932	9.31707	9.23268	9.51066	9.5178	0.750175	0.317783	0.0182426	0.317998
PhKgamma	0.784517	9.29232	9.05881	10.0144	9.91391	9.95842	9.45973	0.784517	0.332649	0.0183542	0.31805
hyd	0.75461	10.4083	10.8337	11.3238	11.4554	11.6547	11.3394	0.75461	0.319968	0.0183542	0.31805
PH4alphaEFB	0.750441	10.6537	10.481	11.49	11.128	11.2528	10.9121	0.750441	0.319058	0.0186701	0.322214
wapl	0.777213	10.014	10.5304	11.0784	11.0656	11.2461	10.8627	0.777213	0.330537	0.0187046	0.322214
atl	0.808108	11.2562	11.1661	12.2091	11.8021	11.9736	11.2653	0.808108	0.345465	0.0193256	0.331422
CG42863	0.764123	10.2348	10.5499	11.1225	11.2062	11.4299	10.9158	0.764123	0.326908	0.019417	0.331422
Rbp2	0.81131	9.03067	9.61571	9.95498	10.3459	9.96006	9.72412	0.81131	0.347176	0.0194454	0.331422
lid	0.762818	9.43879	10.0032	10.5034	10.518	10.6718	10.6355	0.762818	0.326479	0.0194655	0.331422
shi	0.785215	10.115	10.5904	10.8908	11.3824	11.2767	11.0923	0.785215	0.336381	0.0195799	0.33156
eRF1	0.768549	9.74315	10.0556	10.5586	10.785	10.4697	10.0158	0.768549	0.329288	0.0195972	0.33156
bbc	0.787926	11.3515	11.4612	12.1967	12.1938	12.468	11.7203	0.787926	0.337784	0.0196675	0.33156
mib1	0.783366	8.53138	8.88165	9.48849	9.51106	9.56136	9.16863	0.783366	0.335918	0.0197	0.33156
CG11151	1.05409	5.75489	6.15192	7.2621	6.71751	6.44877	6.48805	1.05409	0.452241	0.0197626	0.33166
aay	1.00512	7.43463	8.4299	8.46435	9.42164	9.32154	9.0406	1.00512	0.432134	0.0200212	0.33504
phtf	0.806612	8.12928	8.57594	8.96362	9.36136	9.63731	9.44535	0.806612	0.34711	0.0201368	0.335144
emb	0.767726	9.92035	10.299	10.8633	10.9152	11.1223	10.6201	0.767726	0.330495	0.0201814	0.335144
Vha13	0.829924	8.87652	9.44715	10.0493	9.98804	10.2853	9.68095	0.829924	0.357321	0.020199	0.335144
CHES	0.730344	11.6812	11.5396	12.4514	12.2248	12.3774	11.9336	0.730344	0.314786	0.0203338	0.336427
CG34401	0.75731	9.21189	9.60478	10.1492	10.2072	10.3817	10.0296	0.75731	0.326952	0.0205432	0.338477
CG12054	0.734193	11.4289	11.6277	12.3112	12.2189	12.3025	11.806	0.734193	0.31713	0.0206066	0.338477
CG6178	0.848019	8.16993	8.27845	9.26909	8.84404	8.96335	8.33159	0.848019	0.366367	0.0206311	0.338477
UGP	0.986791	7.85175	7.18754	8.8377	8.17694	8.53513	7.72412	0.986791	0.427038	0.020845	0.341031
Kdm2	0.690138	11.7095	11.9307	12.5155	12.5132	12.4051	12.1925	0.690138	0.298818	0.0209124	0.341181
CG12084	0.732089	8.76818	8.84122	9.49447	9.5788	9.20435	9.02411	0.732089	0.317688	0.0211985	0.34282
mts	0.798477	9.60733	10.0346	10.5557	10.71	10.5073	9.88342	0.798477	0.346543	0.0212159	0.34282
dikar	0.716049	9.44501	9.65654	10.2104	10.3283	9.99095	10.1761	0.716049	0.310823	0.0212383	0.34282
woc	0.741154	9.99718	10.4702	10.8908	11.0902	10.9402	10.7702	0.741154	0.321742	0.021247	0.34282
yata	0.747612	10.0553	10.4894	10.9658	11.1029	11.282	10.9203	0.747612	0.324895	0.0213865	0.344123
Fit1	0.778163	8.15987	8.19339	9.01855	8.88743	9.09786	8.70356	0.778163	0.338668	0.0215779	0.346237
l(2)k09913	0.761096	8.56224	8.87074	9.59519	9.36521	9.37674	9.12548	0.761096	0.331387	0.0216361	0.346237
BicD	0.724115	10.1383	10.3218	10.9561	10.9578	11.1194	10.6914	0.724115	0.31582	0.0218588	0.348229
CG11739	1.07371	6.10852	5.88888	6.861	7.27005	6.08888	6.92694	1.07371	0.468421	0.0218951	0.348229
CG6051	0.78971	10.6184	11.0074	11.5479	11.6802	11.8478	11.1554	0.78971	0.344723	0.0219721	0.348229
rost	0.76917	8.06609	7.96613	8.78506	8.7879	8.46276	8.25359	0.76917	0.335996	0.0220664	0.348229
Top2	0.852817	9.5812	10.3272	10.6118	11.0621	11.3406	10.7833	0.852817	0.372668	0.0221136	0.348229
Hel89B	0.748203	11.8556	11.7597	12.711	12.3838	12.6442	12.0837	0.748203	0.327107	0.0221765	0.348229
fzy	1.0519	6.37504	7.52115	7.56429	8.50411	8.2588	8.16613	1.0519	0.459884	0.0221768	0.348229
Nmnat	0.958628	6.12928	6.79962	7.5298	7.38047	7.54831	7.20565	0.958628	0.419468	0.0222926	0.349112
SmB	0.921734	7.64386	8.37431	8.92875	9.02007	9.33933	8.47598	0.921734	0.404017	0.0225234	0.351535
r	0.739971	9.00843	9.27293	9.98287	9.78216	10.0275	9.71559	0.739971	0.324484	0.0225808	0.351535
pygo	0.773543	8.32643	8.70446	9.21223	9.38427	9.74423	9.38206	0.773543	0.339323	0.0226274	0.351535
skd	0.709874	11.6087	11.7147	12.385	12.3599	12.7282	12.2571	0.709874	0.311614	0.0227234	0.352093
Thd1	0.693067	11.2703	11.3575	12.0268	11.988	11.9154	11.5541	0.693067	0.30451	0.0228455	0.353051
Ude	1.32499	5.80735	4.94547	7.20496	6.13255	5.98934	4.80356	1.32499	0.58475	0.0234566	0.360089
XNP	0.794561	8.91886	9.55564	9.91768	10.2008	10.1008	9.75775	0.794561	0.351035	0.0236059	0.360089
ATPCL	0.825021	10.9129	10.6807	11.8406	11.3748	11.7542	10.9173	0.825021	0.364569	0.0236356	0.360089
CG31122	0.723185	9.01123	9.25065	9.80442	9.91128	9.85087	9.58116	0.723185	0.319776	0.0237261	0.360089
Vinc	0.809262	11.5333	11.9903	12.5962	12.5817	12.4795	11.6504	0.809262	0.357864	0.0237364	0.360089
rudhira	0.798612	10.2167	9.81108	11.0371	10.5805	10.7046	10.1177	0.798612	0.35321	0.0237586	0.360089
CD98hc	0.781978	10.1948	10.7705	11.2284	11.3546	11.3557	10.806	0.781978	0.346104	0.0238602	0.360089
Dlic	0.785722	8.9542	9.49295	9.96362	10.1006	10.1578	9.66509	0.785722	0.348111	0.0240018	0.360089
Zw	0.822569	7.2854	7.79962	8.33049	8.43997	8.11272	7.97919	0.822569	0.364544	0.0240434	0.360089
Pgd	0.80593	11.1421	11.7715	12.2524	12.3396	12.2817	11.5938	0.80593	0.357325	0.024105	0.360089
CG11505	0.718872	11.7549	11.8286	12.5976	12.4189	12.7051	12.1708	0.718872	0.318774	0.0241262	0.360089
Acon	0.845773	8.82337	9.50006	9.70231	10.3243	10.24	9.8354	0.845773	0.375094	0.024144	0.360089
Jheh2	0.910708	6.94251	7.18754	7.60903	8.27822	7.42039	7.85418	0.910708	0.404076	0.0242084	0.360089
Hus1	0.789818	9.19967	9.51415	10.0206	10.2782	10.214	9.55462	0.789818	0.350555	0.0242562	0.360089
SppL	0.795428	8.12412	7.90324	8.92433	8.69326	8.7707	8.31361	0.795428	0.353108	0.0242813	0.360089
CG1814	0.989282	6.89482	7.73688	7.76543	8.7879	8.66983	8.37991	0.989282	0.439174	0.0242847	0.360089
fwd	0.728503	11.1389	11.2316	12.0222	11.7979	11.9456	11.3891	0.728503	0.323977	0.0245364	0.362184
CG6904	0.952846	8.73809	8.19339	9.89302	8.7879	8.85441	8.29541	0.952846	0.423855	0.0245732	0.362184
CG9007	0.666194	11.1228	11.2101	11.8919	11.7721	11.946	11.7755	0.666194	0.296423	0.0246114	0.362184
nes	0.790959	8.73132	9.22517	9.69714	9.87671	9.82944	9.28852	0.790959	0.352304	0.0247617	0.362846
Dok	0.809186	7.55459	8.12767	8.60351	8.74726	8.59984	8.40134	0.809186	0.360513	0.0247977	0.362846
Cpr	0.678302	9.76653	9.8579	10.5078	10.4742	10.4569	10.3181	0.678302	0.302468	0.0249252	0.362846
sra	0.768843	10.2738	10.4941	11.1829	11.1303	11.3183	10.5802	0.768843	0.343144	0.025053	0.362846
CG4334	1.18478	4.9542	6.37431	6.43358	7.42533	7.88243	7.36252	1.18478	0.528795	0.0250568	0.362846
oys	0.749521	11.5108	11.633	12.3533	12.2914	12.392	11.6788	0.749521	0.33454	0.0250616	0.362846
CG2260	1.02726	5.42626	6.05238	6.66307	6.91914	6.70555	6.90309	1.02726	0.458597	0.0250901	0.362846
CG32638	0.801211	7.86419	7.82999	8.72026	8.57217	8.20989	7.68969	0.801211	0.358799	0.0255469	0.368032
Mvl	0.76887	9.93958	10.2478	10.8092	10.9296	11.2243	10.5276	0.76887	0.344381	0.0255744	0.368032
TER94	0.760063	9.29921	9.82434	10.3188	10.371	10.5151	10.0528	0.760063	0.341001	0.0258193	0.370044
eap	0.928984	6.37504	6.65442	7.37002	7.52486	7.24807	6.69664	0.928984	0.416847	0.0258405	0.370044
CycB	0.830595	9.13955	9.88527	10.1109	10.6244	10.7337	10.277	0.830595	0.373154	0.0260223	0.371737
CG1129	0.841921	8.06609	8.45448	8.94629	9.26595	9.32919	8.56225	0.841921	0.378913	0.0262876	0.374614
lqf	0.82115	8.48382	8.81488	9.37326	9.5788	9.83304	9.03237	0.82115	0.369825	0.0263934	0.37521
Lam	0.76258	8.85798	9.32184	9.65509	10.0585	10.018	9.71559	0.76258	0.343855	0.0265727	0.375763
Got1	0.754186	8.39232	8.46903	9.2967	9.06328	9.42039	8.96487	0.754186	0.340208	0.0266341	0.375763
Art4	0.81928	7.53138	8.21657	8.59797	8.85501	8.39144	8.30908	0.81928	0.369842	0.0267452	0.375763
milt	0.734934	11.2866	11.1713	12.0003	11.9289	12.2308	11.5532	0.734934	0.331801	0.026761	0.375763
Hsp27	1.06881	8.24793	9.73086	7.49447	8.53172	10.0415	9.55653	-1.06881	0.482698	0.0268115	0.375763
Clic	0.774873	10.0941	10.5153	11.0463	11.1415	11.4132	10.6975	0.774873	0.350008	0.0268374	0.375763
CG32032	0.840752	7.59991	8.09678	8.41481	8.95528	8.73657	8.31813	0.840752	0.379957	0.0269145	0.375763
synj	0.743422	8.3966	8.72481	9.2086	9.41053	8.93687	8.67216	0.743422	0.336039	0.0269456	0.375763
nop5	0.711501	9.08481	9.25905	9.94411	9.82464	9.7192	9.37558	0.711501	0.321756	0.0270145	0.375828
Cont	0.769569	10.0238	10.7014	10.9977	11.3263	11.2807	10.9438	0.769569	0.348344	0.0271594	0.376949
slmb	0.692386	9.64746	9.68382	10.4022	10.3125	10.6404	10.263	0.692386	0.314489	0.0276921	0.383434
CG17760	0.909983	8.24793	8.53505	9.14166	9.45808	9.65569	8.46381	0.909983	0.413669	0.0278221	0.384326
CG44436	0.7066	9.60177	9.63949	10.493	10.1393	10.2996	9.97634	0.7066	0.321947	0.0281803	0.388357
l(2)09851	0.700444	9.33539	9.7725	10.248	10.2924	9.93687	9.92694	0.700444	0.319563	0.0283879	0.389576
bur	0.754809	9.48985	9.93153	10.4719	10.4919	10.4789	9.8819	0.754809	0.344476	0.0284386	0.389576
CG6231	0.692165	12.1322	11.7394	12.8137	12.4454	12.5382	12.483	0.692165	0.316091	0.0285411	0.389576
CG18317	0.708113	9.39232	9.64163	10.2086	10.2515	10.627	10.1959	0.708113	0.323584	0.0286447	0.389576
ATP7	0.762961	7.48382	7.82999	8.39578	8.46167	8.54393	8.43914	0.762961	0.34875	0.0286911	0.389576
Girdin	0.703149	9.14975	9.46177	10.0185	10.0152	10.1988	9.8895	0.703149	0.321477	0.0287245	0.389576
Mapmodulin	0.770389	9.71939	9.89249	10.4367	10.7085	11.0117	10.2465	0.770389	0.35224	0.0287343	0.389576
dome	0.746537	7.90689	8.12767	8.90652	8.61152	8.5129	8.42665	0.746537	0.342034	0.0290626	0.392133
CG31650	0.849719	7.78136	8.20503	8.54715	9.1144	9.30093	8.61825	0.849719	0.38936	0.0290838	0.392133
DLP	0.776635	7.76818	8.18754	8.79477	8.74136	8.81134	8.39281	0.776635	0.356086	0.029181	0.392133
CG8184	0.679991	10.5906	11.0435	11.4945	11.5343	11.6145	11.5774	0.679991	0.311886	0.0292385	0.392133
PEK	0.705659	10.7056	10.9315	11.5692	11.4866	11.4685	10.9269	0.705659	0.324017	0.0294174	0.392133
CG6966	0.750264	9.83605	9.93153	10.9287	10.2639	10.2332	9.89707	0.750264	0.344511	0.0294234	0.392133
CG5726	0.799057	8.74147	9.26184	9.7996	9.84679	10.3164	9.56985	0.799057	0.367099	0.0295045	0.392133
nero	0.8331	7.62205	8.26739	8.56429	9.02494	9.15065	8.68969	0.8331	0.382763	0.0295146	0.392133
Tep2	0.856658	8.42206	8.60697	9.55288	9.16817	9.3792	8.37558	0.856658	0.393859	0.0296273	0.392133
CG8223	0.69775	9.17493	9.42494	10.0123	9.99301	10.0384	9.7001	0.69775	0.320832	0.0296443	0.392133
pgant6	0.882481	7.14975	7.95927	8.0834	8.81062	8.73273	8.74774	0.882481	0.405811	0.0296594	0.392133
CG9705	0.872564	8.02237	8.97635	9.1225	9.7145	9.74994	9.3405	0.872564	0.401923	0.0299333	0.394864
CG7185	0.688505	8.79442	8.9627	9.55288	9.58541	9.5285	9.32936	0.688505	0.317753	0.0302505	0.397379
CG2950	0.754107	8.55459	8.7167	9.35368	9.429	9.59561	8.96774	0.754107	0.348162	0.0303137	0.397379
Tao	0.701565	9.69523	10.1728	10.5714	10.7339	10.4732	10.2839	0.701565	0.323931	0.0303276	0.397379
Syx1A	0.779785	9.26444	9.9068	10.3305	10.467	10.5384	9.92546	0.779785	0.360963	0.0307502	0.401148
stck	0.872571	8.04985	8.75282	9.17923	9.43997	9.20158	8.29998	0.872571	0.404025	0.0307963	0.401148
Gapdh2	0.719047	9.20701	9.31112	10.214	9.69631	9.24268	9.06229	0.719047	0.333449	0.0310531	0.401148
Tret1	1.07459	11.3404	9.76859	12.3611	10.993	10.5861	10.1761	1.07459	0.498373	0.0310686	0.401148
CG4769	0.918982	7.81378	8.80345	8.73547	9.72051	9.79116	9.59983	0.918982	0.426732	0.0312768	0.401148
CG7192	0.786189	8.41363	9.03293	9.3765	9.6902	9.78746	9.27929	0.786189	0.365226	0.0313493	0.401148
CG1882	0.721625	9.61471	9.68797	10.6131	10.0844	9.9065	9.56795	0.721625	0.335262	0.0313644	0.401148
ird5	0.737855	7.65105	7.73688	8.44597	8.41795	8.50841	8.31813	0.737855	0.342971	0.0314475	0.401148
IP3K1	0.803194	11.2562	11.4648	12.2634	12.0645	12.6585	11.6164	0.803194	0.373459	0.0315008	0.401148
CG12290	0.761954	9.19967	9.51649	10.0452	10.2072	10.1664	9.43914	0.761954	0.354313	0.0315151	0.401148
Sox14	0.8538	9.97585	10.4324	11.1681	10.9768	11.2467	10.0942	0.8538	0.397179	0.0315822	0.401148
CG10321	0.744552	8.81698	9.5258	9.9199	9.99549	9.63113	9.55653	0.744552	0.346456	0.0316305	0.401148
Atg3	1.00489	6.06609	7.21081	7.33049	8.0774	8.35691	7.80356	1.00489	0.467641	0.0316466	0.401148
CG14997	0.815475	7.02237	7.21081	7.68413	8.15047	7.90991	7.72412	0.815475	0.379509	0.031653	0.401148
homer	0.844964	6.61471	6.85974	7.45825	7.70544	7.05235	7.24413	0.844964	0.393353	0.031705	0.401148
CG7069	1.07227	9.42836	8.21657	10.6159	8.98054	8.59561	8.85729	1.07227	0.499186	0.0317111	0.401148
CG8679	0.832042	7.61471	8.5258	8.88394	9.05379	8.84376	8.50795	0.832042	0.387757	0.0318902	0.402387
BRWD3	0.713398	10.1072	10.6298	10.9818	11.2189	11.5791	11.2184	0.713398	0.333209	0.0322748	0.402387
slv	1.06628	5.04439	5.94547	6.16057	6.98054	7.46739	7.12548	1.06628	0.498049	0.0322812	0.402387
LIMK1	0.779042	8.91588	9.06521	9.87481	9.65924	9.9617	9.13063	0.779042	0.364344	0.0325003	0.402387
CG14442	0.751378	8.24793	8.91391	9.2586	9.4724	9.35691	9.34493	0.751378	0.351452	0.0325229	0.402387
SmD3	0.961231	6.44294	6.62007	7.42109	7.56551	8.39144	7.25359	0.961231	0.449705	0.0325599	0.402387
CG33995	0.76428	9.29921	9.22231	10.1244	9.91914	10.1098	9.30681	0.76428	0.357622	0.0325886	0.402387
Spt6	0.742578	9.29462	10.0066	10.2881	10.5705	10.6103	10.4556	0.742578	0.347498	0.0326042	0.402387
Tango5	0.765849	9.70217	9.7167	10.6131	10.3224	10.5483	9.72071	0.765849	0.35841	0.0326144	0.402387
RhoGAP92B	0.705704	11.3772	11.5551	12.2009	12.1477	12.5703	11.9136	0.705704	0.330314	0.0326417	0.402387
CG9836	0.816215	7.53916	8.09052	8.87938	8.38805	8.66983	8.23937	0.816215	0.38208	0.0326595	0.402387
tamo	0.860703	8.97441	9.82811	10.0715	10.5385	11.0038	10.1848	0.860703	0.402938	0.0326738	0.402387
CG3982	0.916312	6	6.31112	7.11476	7.03944	7.21541	6.77756	0.916312	0.429041	0.0327021	0.402387
JHDM2	0.843937	8.70044	9.59817	9.76048	10.3105	10.3456	9.79224	0.843937	0.395585	0.0328927	0.402496
l(1)G0289	0.661047	9.49386	9.4299	10.1829	10.0609	9.87198	9.66509	0.661047	0.309977	0.0329601	0.402496
GNBP2	1.00038	6.76818	6.26739	7.95064	6.96037	6.64142	6.12548	1.00038	0.469136	0.0329753	0.402496
CG3632	0.766641	7.66534	7.93153	8.73042	8.38805	8.04617	7.75109	0.766641	0.359545	0.0329859	0.402496
Ctr1A	0.772736	7.62205	8.25625	8.62	8.86047	8.52184	8.56225	0.772736	0.36317	0.0333575	0.406184
CG11423	0.789179	7.41785	7.67965	8.34379	8.342	8.472	7.89707	0.789179	0.371541	0.0336641	0.409068
crq	0.78368	9.24793	9.31917	10.1866	9.93732	10.3126	9.39921	0.78368	0.369354	0.033858	0.409449
Pop2	0.778196	7.12928	7.17576	7.94192	7.91914	7.84732	7.58866	0.778196	0.366838	0.0338915	0.409449
AdSS	0.719306	11.4564	11.5692	12.276	12.1889	12.3145	11.558	0.719306	0.339187	0.0339489	0.409449
CG17352	0.972973	7.77479	7.54881	9.13785	7.8659	7.42991	8.26299	0.972973	0.459012	0.0340306	0.409449
CG31224	0.64349	9.90989	10.1322	10.6578	10.6794	10.2359	10.1934	0.64349	0.303675	0.0340898	0.409449
JhI	0.831915	10.6582	10.2894	11.6631	10.8618	11.1841	10.3438	0.831915	0.392704	0.0341388	0.409449
CG8949	0.706387	9.00562	9.34306	9.76543	10.0054	9.89279	9.50598	0.706387	0.333534	0.0341848	0.409449
coro	0.705361	9.59805	10.0082	10.5443	10.5006	10.3656	9.88798	0.705361	0.333423	0.0343861	0.41102
Oda	0.671895	10.9016	11.0206	11.7844	11.4661	11.3437	10.9424	0.671895	0.317778	0.0344853	0.411366
Pglym78	0.722371	7.82655	7.99991	8.62545	8.64982	8.80769	8.50795	0.722371	0.341803	0.0345652	0.411404
faf	0.641124	11.0458	11.1322	11.8365	11.6164	11.824	11.5675	0.641124	0.303566	0.0346886	0.411404
pds5	0.654759	9.47573	9.62224	10.1624	10.2473	10.3126	10.077	0.654759	0.310059	0.0347098	0.411404
CG10543	0.67552	10.1948	10.6438	11.0665	11.156	11.2866	11.0165	0.67552	0.319995	0.0347695	0.411404
CG30156	0.857491	6.40939	6.37431	7.2621	7.23688	7.74423	7.29082	0.857491	0.406746	0.035016	0.412921
Ady43A	0.90668	7.08746	7.23371	8.21946	7.89808	8.71337	7.59611	0.90668	0.430132	0.0350387	0.412921
grsm	0.702098	8.11894	8.18754	8.68413	9.01029	9.08888	9.08101	0.702098	0.333461	0.035249	0.414565
Npc1a	0.704474	8.91588	9.02966	9.68151	9.6748	9.75184	9.21779	0.704474	0.334741	0.0353318	0.414706
CG34422	0.679125	8.75822	9.0999	9.59797	9.63717	9.96498	9.75941	0.679125	0.322986	0.0354969	0.414889
cdc2	0.934177	6.44294	7.27845	7.50634	8.13255	8.472	7.75109	0.934177	0.444375	0.0355333	0.414889
Ire1	0.812929	10.8734	10.4262	11.7851	11.0925	11.4685	10.6337	0.812929	0.386788	0.035576	0.414889
Eaf	0.677153	8.8392	8.98649	9.47948	9.69631	9.74613	9.48805	0.677153	0.322283	0.0356308	0.414889
CG9796	0.897561	6.20945	6.58488	7.17552	7.42533	6.33173	6.77756	0.897561	0.42825	0.0360927	0.419434
Cka	0.668047	9.01402	9.25065	9.85173	9.75606	9.81498	9.56606	0.668047	0.318961	0.0362205	0.420086
lig	0.682591	11.1408	11.6152	12.0564	12.1029	12.0018	11.5793	0.682591	0.326299	0.0364454	0.421207
CG11168	0.826498	7.2854	8.13984	8.42109	8.75899	8.89279	8.49605	0.826498	0.395173	0.0364849	0.421207
Top1	0.682616	9.76818	10.2798	10.6657	10.7893	10.6738	10.4381	0.682616	0.326463	0.0365329	0.421207
CG17337	0.79444	8.97154	9.56921	9.60074	10.4635	10.4604	10.2781	0.79444	0.380318	0.0367184	0.422514
cg	0.695042	10.1306	10.6438	11.0715	11.137	11.2528	10.8267	0.695042	0.332923	0.0368251	0.422912
robo	0.699846	8.67243	9.15192	9.49148	9.75899	10.029	9.86193	0.699846	0.335403	0.0369261	0.423148
CG15601	1.09552	4.75489	5.33249	5.93315	6.36521	6.37181	6.01857	1.09552	0.525586	0.037125	0.423148
Atg8a	0.829679	9.71081	9.61135	10.671	10.2864	10.7163	9.54502	0.829679	0.398158	0.037179	0.423148
CG2865	0.73962	11.0224	10.6037	11.8395	11.2327	11.3029	10.7947	0.73962	0.35495	0.0371846	0.423148
foi	0.684726	10.4051	10.1534	11.1273	10.7922	10.9723	10.5227	0.684726	0.328645	0.037207	0.423148
CG10383	0.728352	10.6768	11.3496	11.6769	11.8767	11.5401	11.0501	0.728352	0.349796	0.0373226	0.42364
BtbVII	0.629406	11.0546	11.3131	11.8656	11.7706	11.6394	11.4428	0.629406	0.302747	0.037619	0.425529
Ncoa6	0.659302	10.3554	10.688	11.2131	11.1671	11.4252	11.0522	0.659302	0.317153	0.0376343	0.425529
Spn5	0.815501	9.05799	9.27017	10.0081	9.95782	9.81861	8.6862	0.815501	0.392955	0.0379585	0.428278
CG2641	1.08541	4.9542	6.02639	6.30352	6.96037	6.15927	5.9962	1.08541	0.523224	0.0380356	0.428278
cbt	0.727107	11.5137	11.0451	12.3018	11.6833	11.8393	11.4484	0.727107	0.350614	0.0380968	0.428278
lqfR	0.730968	9.25739	9.52348	10.1128	10.1415	10.6051	9.84951	0.730968	0.352616	0.0381736	0.42832
CG8128	0.88569	5.97728	6.49295	7.13019	7.15047	7.26945	6.91506	0.88569	0.427538	0.0383021	0.42894
CG12163	0.706854	10.2384	10.3417	11.0874	10.9021	10.9601	10.2406	0.706854	0.341778	0.0386246	0.431726
oaf	0.704359	8.49985	8.14589	9.17923	8.88208	8.60405	8.63283	0.704359	0.340781	0.0387437	0.432232
CHORD	1.20757	6.02237	8.16389	5.93315	6.51106	6.42991	6.31813	-1.20757	0.58502	0.0390038	0.433658
CG7656	0.922358	6.37504	6.90324	7.31707	7.81062	7.81861	6.9504	0.922358	0.446883	0.0390196	0.433658
fbl6	0.71663	7.97154	8.51181	8.99346	8.97049	8.70162	8.62191	0.71663	0.34736	0.0391058	0.433793
Jarid2	0.723954	9.55075	10.1594	10.481	10.7295	10.815	10.3147	0.723954	0.351509	0.0394404	0.436503
pod1	0.728792	8.88874	9.60478	9.83063	10.1857	9.95677	9.84639	0.728792	0.354074	0.0395612	0.436503
CG6073	0.802206	6.82018	7.25625	8.02681	7.65611	7.54831	7.37124	0.802206	0.389766	0.0395737	0.436503
pinta	1.15885	4.9542	5.05238	6.19031	6.13255	6.26945	5.12548	1.15885	0.564662	0.0401422	0.441941
Ptpmeg	0.69355	8.47573	8.7803	9.37002	9.28635	9.69965	9.26299	0.69355	0.338139	0.0402592	0.442397
CG10864	0.844115	6.20945	6.49295	7.01855	7.36521	7.22638	7.09423	0.844115	0.414014	0.0414644	0.453972
mus308	0.661855	8.97441	9.25625	9.64438	9.91128	10.1127	9.87425	0.661855	0.324626	0.0414675	0.453972
Dyb	0.770809	7.04439	7.55791	7.92433	8.24525	7.81134	7.87272	0.770809	0.378369	0.0416311	0.454913
CG3523	0.685942	12.2264	12.7771	13.1859	13.2411	13.1413	12.6173	0.685942	0.3369	0.0417463	0.455322
Atet	0.803907	7.88874	7.79192	9.03913	8.09602	8.03373	7.87272	0.803907	0.39526	0.0419645	0.455537
mtRNApol	0.673789	9.5216	9.34569	10.3322	9.84679	9.81316	9.57928	0.673789	0.331449	0.0420668	0.455537
Gs1	0.677222	8.26679	8.51181	9.11088	9.02979	8.44877	8.6827	0.677222	0.333297	0.0421648	0.455537
chico	0.669692	8.23362	8.34306	8.97221	8.94504	9.19321	8.92989	0.669692	0.329595	0.0421672	0.455537
Hydr1	0.927626	6	7.15192	7.19031	7.9399	8.66983	8.34493	0.927626	0.456855	0.0423099	0.455537
CG11791	0.793698	8.77149	9.60697	9.73042	10.2985	10.1083	9.56985	0.793698	0.391169	0.0424541	0.455537
CG18766	0.75391	7.48382	7.84494	8.35696	8.49712	8.4108	7.87272	0.75391	0.371649	0.042504	0.455537
Sucb	0.910116	6.87036	7.61135	7.48249	8.6748	8.50841	8.31813	0.910116	0.448688	0.0425199	0.455537
Vamp7	0.834004	7.25739	8.08423	8.31031	8.7764	9.28789	8.62556	0.834004	0.411207	0.0425414	0.455537
CG8112	0.870387	7.32193	8.30031	8.43979	9.02494	9.00535	8.31813	0.870387	0.429151	0.0425437	0.455537
CG17786	0.713949	7.65105	7.51181	8.41481	8.16817	8.02119	7.96774	0.713949	0.352454	0.0428003	0.456442
Porin2	1.17675	7.08746	6.43485	8.64707	6.6686	5.98934	7.23461	1.17675	0.581073	0.0428539	0.456442
CG18549	0.692169	8.43045	8.23938	9.21585	8.81624	8.72114	8.5431	0.692169	0.341803	0.042862	0.456442
fwe	0.732721	8.16491	8.25065	8.87938	9.00044	9.16212	8.46381	0.732721	0.361992	0.0429564	0.456617
Gie	0.760647	9.85019	10.0716	10.7203	10.731	11.1974	10.1599	0.760647	0.376288	0.0432334	0.458728
CG34220	0.734722	7.49185	7.81488	8.24803	8.53172	8.42991	8.06229	0.734722	0.363916	0.0434939	0.460658
Pi3K21B	0.70958	9.13699	9.65865	10.0493	10.2072	10.0994	9.52563	0.70958	0.352229	0.0439527	0.464449
Smox	0.718387	7.72792	8.31112	8.76048	8.77062	8.46739	8.33605	0.718387	0.356698	0.0440104	0.464449
tgo	0.672478	8.27612	8.66288	9.04321	9.2577	9.22911	9.20322	0.672478	0.334168	0.0441784	0.464743
Crtc	0.690707	8.8392	9.30572	9.60074	9.94248	10.0337	9.68969	0.690707	0.343257	0.044197	0.464743
CG8878	0.652336	9.78627	10.1368	10.6063	10.6419	10.8285	10.4088	0.652336	0.324497	0.0443994	0.465919
CG9331	0.774347	8.00562	7.62007	8.81878	8.342	7.70555	7.15607	0.774347	0.385314	0.044468	0.465919
CG6340	0.744917	7.43463	7.87438	8.2967	8.52486	8.53513	8.08366	0.744917	0.371135	0.0447359	0.467889
CG32428	0.685246	8.22882	8.56244	9.19031	8.98054	9.0768	8.75442	0.685246	0.341624	0.0448722	0.468479
lack	0.657225	9.91886	10.0763	10.8044	10.4919	10.8928	10.4183	0.657225	0.327964	0.0450748	0.469022
CG14619	0.621475	9.51964	9.49533	10.1699	10.0867	10.1112	9.85574	0.621475	0.310138	0.0450844	0.469022
Gef26	0.69267	8.633	9.27017	9.55002	9.79646	9.88762	9.76439	0.69267	0.345895	0.0452262	0.469663
Dcp1	0.857943	7.03342	7.70446	6.5298	6.56551	6.68978	6.85418	-0.857943	0.428989	0.0455093	0.471024
CG14995	0.775497	8.52356	8.07792	9.42423	8.66237	8.77444	8.32263	0.775497	0.387852	0.0455577	0.471024
emc	0.647074	10.421	10.3218	10.9818	11.0562	11.2872	10.7343	0.647074	0.323684	0.0455986	0.471024
CG2310	0.806949	7.49185	8.49295	8.68934	9.05379	8.68183	8.3405	0.806949	0.403819	0.0456845	0.471081
beta	0.654614	10.4378	10.7359	11.3545	11.1348	11.2541	10.7528	0.654614	0.327957	0.0459303	0.472595
CG12268	1.30533	3.58496	4.49295	5.16057	5.61797	5.13618	5.77756	1.30533	0.65415	0.0459927	0.472595
CG15923	0.733625	7.30378	7.81488	8.21946	8.40308	7.88934	8.0569	0.733625	0.367928	0.0461591	0.473276
Cp1	0.640586	12.9376	13.1368	13.6768	13.6856	13.8188	13.2385	0.640586	0.321387	0.0462404	0.473276
Dcp2	0.67025	9.14211	9.55791	9.95064	10.1144	10.1749	9.74103	0.67025	0.336364	0.0463014	0.473276
CG18528	0.865947	6.18982	6.78419	6.96792	7.70544	7.44877	7.38852	0.865947	0.434965	0.0464981	0.474184
L	0.632277	9.13186	9.32451	9.78017	9.94248	10.0798	9.82116	0.632277	0.317671	0.0465522	0.474184
trbl	0.686466	10.4574	10.8006	11.2907	11.3594	11.5657	10.8425	0.686466	0.345486	0.0469267	0.476383
mthl1	0.680178	7.88264	8.21657	8.73547	8.74136	8.85441	8.61091	0.680178	0.342327	0.0469307	0.476383
CG2852	0.739997	8.29921	9.04593	9.31369	9.59198	9.58925	9.13575	0.739997	0.372728	0.0471052	0.477327
da	0.748076	9.35094	10.1698	10.4195	10.6978	10.8258	10.2154	0.748076	0.377108	0.0472873	0.477738
arm	0.638109	10.8463	11.2094	11.6531	11.7009	11.7168	11.2712	0.638109	0.321815	0.0473844	0.477738
Tpr2	0.671714	10.1007	10.2784	10.8794	10.8482	11.0547	10.3614	0.671714	0.33886	0.0474484	0.477738
wmd	0.776627	6.98868	7.72884	8.01855	8.32632	8.472	8.17113	0.776627	0.391827	0.047472	0.477738
ERp60	0.651631	10.5661	10.9789	11.449	11.4281	11.3009	10.7963	0.651631	0.329979	0.0482947	0.48343
Rbcn	0.624835	10.6996	11.1429	11.5833	11.5419	11.7036	11.4464	0.624835	0.31649	0.0483517	0.48343
exu	0.852556	6.06609	6.78419	7.09916	7.51106	7.34186	7.12548	0.852556	0.431981	0.0484279	0.48343
Rga	0.64099	8.97154	9.04269	9.66572	9.6308	9.85971	9.44741	0.64099	0.324811	0.0484471	0.48343
CG17278	0.656837	10.4231	10.347	11.1436	10.9334	11.4909	10.8612	0.656837	0.332846	0.0484503	0.48343
mib2	0.686673	9.76818	10.1292	10.6349	10.6577	11.1664	10.4505	0.686673	0.348507	0.048801	0.485673
CG13204	0.751185	6.97728	6.82999	7.76543	7.53854	7.33173	7.35375	0.751185	0.381317	0.0488409	0.485673
RpL6	0.681614	8.32643	8.73688	9.2586	9.19432	9.20158	8.77099	0.681614	0.346193	0.0489665	0.485852
CG5869	0.824389	7.02237	7.91036	8.07545	8.59198	8.42991	7.91506	0.824389	0.418817	0.0490249	0.485852
CG12512	1.28825	3.80735	4.70446	5.03503	6.02007	5.67384	5.0406	1.28825	0.655015	0.0492126	0.486889
CG7218	0.791141	6.85798	7.64591	7.91545	8.25356	8.30611	7.94457	0.791141	0.402632	0.049423	0.48755
aub	0.698693	8.63662	8.56244	9.4613	9.1144	9.51066	8.8819	0.698693	0.355618	0.0494459	0.48755
CG9220	0.894849	8.03892	7.39477	9.14166	7.88743	8.14777	7.58116	0.894849	0.456266	0.0498504	0.490712
Tudor	0.649915	11.0888	11.5077	11.902	12.0219	12.2095	11.673	0.649915	0.331775	0.0501241	0.492579
CG8136	0.94271	6.30378	5.53043	7.17552	6.59198	6.15927	6.504	0.94271	0.481918	0.0504459	0.494911
CG32091	1.12039	6.20945	5.10301	7.35696	6.16817	6.13618	5.24413	1.12039	0.573386	0.050703	0.495038
CG4360	0.747952	9.08746	10.0362	10.0794	10.6388	10.4204	10.3549	0.747952	0.382784	0.0507038	0.495038
ifc	0.730341	9.77808	10.5142	10.6893	11.1235	11.299	10.6932	0.730341	0.373893	0.050779	0.495038
CG33170	0.892504	6.16993	5.85974	6.76543	7.05855	6.22638	5.80356	0.892504	0.457116	0.0508825	0.495038
Act42A	0.691078	10.6935	11.3594	11.7094	11.8	12.0851	11.4906	0.691078	0.354001	0.0509152	0.495038
CG15743	0.789027	6.42626	7.12767	7.47042	7.72948	7.81861	7.75109	0.789027	0.404263	0.050966	0.495038
lost	0.644724	10.9951	11.2159	11.8008	11.7062	11.7566	11.1216	0.644724	0.331301	0.0516502	0.500853
CG11095	1.05408	4.64386	5.41495	5.62	6.51106	7.0768	6.51976	1.05408	0.542474	0.0520052	0.501307
CG17896	0.806793	7.91289	9.12461	9.20496	9.65611	8.65366	8.74439	0.806793	0.41522	0.05201	0.501307
CG9795	0.699301	8.48382	8.96613	9.23381	9.6276	9.30093	8.82592	0.699301	0.359902	0.0520127	0.501307
arr	0.599202	9.8933	10.1519	10.6159	10.6388	10.9251	10.7079	0.599202	0.308421	0.0520394	0.501307
spz	0.654091	9.58496	9.45448	10.2463	10.1006	10.1735	9.55844	0.654091	0.337522	0.0526326	0.50619
Mnn1	0.702234	8.07682	7.78419	8.87022	8.36521	8.58286	8.29541	0.702234	0.363367	0.0532885	0.510438
eIF4G2	0.633657	9.33539	9.86708	10.1662	10.3459	10.4347	10.3981	0.633657	0.32794	0.0533308	0.510438
CG7182	0.784592	6.62936	7.27845	7.51812	7.99053	7.92345	7.68969	0.784592	0.40611	0.0533634	0.510438
Gpo	0.93058	10.6742	9.4049	11.6651	10.1791	10.0722	9.86348	0.93058	0.481829	0.05344	0.510438
Gp150	0.748252	9.47573	9.11847	10.4085	9.5887	9.82944	9.17611	0.748252	0.387538	0.0535101	0.510438
msk	0.726414	9.97154	10.7617	10.9132	11.3469	11.4108	10.8156	0.726414	0.376737	0.0538335	0.512228
thr	0.756744	6.83289	7.53965	7.78506	8.15935	8.19321	8.15102	0.756744	0.392589	0.0539084	0.512228
CG10426	0.790325	6.45943	7.12767	7.35696	7.84404	7.77444	7.89102	0.790325	0.410166	0.0539992	0.512228
CG7627	0.770184	9.56415	9.00325	10.4704	9.54533	9.69965	9.14341	0.770184	0.399916	0.0541212	0.512228
Scm	0.628086	9.02514	9.49058	9.82353	9.98054	10.1434	10.0582	0.628086	0.326151	0.0541351	0.512228
CG4297	0.79912	9.60918	8.94893	10.5868	9.41053	9.32409	9.17113	0.79912	0.415861	0.0546557	0.51557
amn	0.765236	9.04985	8.72884	9.98923	9.24107	9.46507	8.63283	0.765236	0.398242	0.0546644	0.51557
CG14767	0.73765	9.58684	10.1534	10.5629	10.7039	11.0715	10.106	0.73765	0.384652	0.0551483	0.519299
Invadolysin	0.800347	6.2854	6.93153	7.27604	7.59198	7.1245	7.32712	0.800347	0.418141	0.0556121	0.522825
CG10627	0.74691	6.65821	6.97295	7.50634	7.6308	7.42991	7.20565	0.74691	0.390366	0.0557023	0.522834
Inr	0.585111	11.227	11.5124	12.0401	11.8787	11.4228	11.2111	0.585111	0.30594	0.0558115	0.523021
l(1)G0222	0.693411	9.27146	9.45935	10.1359	9.98305	10.2813	9.42456	0.693411	0.362829	0.0559887	0.523844
ens	0.656457	11.0721	11.5036	11.7936	12.1098	12.3263	11.7224	0.656457	0.3437	0.0561373	0.524245
Crc	0.660169	10.9031	11.0755	11.8673	11.3984	11.6414	10.9969	0.660169	0.345747	0.0562107	0.524245
Gapdh1	0.717104	8.83605	8.49769	9.66836	9.05379	9.58713	8.9591	0.717104	0.376023	0.0565112	0.525741
CG5541	0.691734	9.65642	9.64591	10.609	10.0152	9.88934	9.20565	0.691734	0.362959	0.0566739	0.525741
l(2)37Cg	0.689	8.01123	7.67965	8.2967	8.75899	8.6658	8.42247	0.689	0.361806	0.0568666	0.525741
Vha68	0.652184	10.7524	11.2901	11.609	11.7822	11.6798	11.1319	0.652184	0.342542	0.0569158	0.525741
dsd	0.647428	9.39017	9.66499	10.2302	10.1303	10.6748	10.0569	0.647428	0.340069	0.0569345	0.525741
Klp98A	0.711064	9.48784	10.1123	10.4195	10.6592	11.1806	10.3992	0.711064	0.373546	0.0569687	0.525741
blw	0.746111	9.36851	10.4011	10.4101	10.9768	10.8123	10.5793	0.746111	0.392006	0.0569994	0.525741
CG8321	0.816096	6.90689	6.75282	7.861	7.39558	7.94354	7.08366	0.816096	0.429079	0.057175	0.525993
kug	0.644961	10.9211	11.0508	11.6684	11.5953	11.9958	11.2554	0.644961	0.339144	0.0572063	0.525993
CG8578	0.800682	7.72792	8.61571	8.51812	9.42164	9.20158	8.85729	0.800682	0.421187	0.0573002	0.52603
bl	0.591535	9.93664	10.1277	10.6145	10.6388	10.8911	10.5594	0.591535	0.311517	0.0575801	0.527772
CG15117	0.839183	8.21917	7.62873	9.2967	8.01029	7.64142	7.7173	0.839183	0.442393	0.0578387	0.527947
CG14696	0.674957	7.65821	8.05238	8.55288	8.53172	7.49487	7.33605	0.674957	0.355914	0.0579067	0.527947
spi	0.690233	12.8059	12.0779	13.4113	12.8987	13.066	12.5956	0.690233	0.363986	0.0579181	0.527947
CG5805	0.857273	9.07414	8.12154	10.0185	8.79361	9.17916	8.71388	0.857273	0.452147	0.0579597	0.527947
CG4908	0.690164	7.14975	7.43485	7.91545	8.05855	7.83304	7.82275	0.690164	0.364182	0.0580786	0.528208
aPKC	0.658402	9.39232	9.8579	10.1737	10.4198	10.6156	10.0528	0.658402	0.347854	0.058391	0.530226
CG32485	0.90374	5.55459	6.31112	6.5298	7.16817	7.2588	6.72412	0.90374	0.479198	0.0593026	0.537671
dbr	0.628304	8.33539	8.45448	9.04728	9.00044	8.3963	8.10994	0.628304	0.333491	0.0595624	0.538264
Cat	0.589378	9.09011	9.10921	9.7679	9.60503	9.49487	9.39921	0.589378	0.312857	0.0595842	0.538264
CG11357	0.66434	11.286	11.7943	12.0799	12.3599	12.822	12.1386	0.66434	0.352731	0.0596437	0.538264
Surf6	0.727031	7.10852	7.85236	8.1225	8.37286	7.95677	8.00183	0.727031	0.386261	0.0598049	0.538888
nsl1	0.615329	10.584	10.4858	11.3496	10.9204	10.8694	10.4484	0.615329	0.327283	0.0600927	0.539505
CG31510	0.620779	9.03892	9.01981	9.83535	9.43633	9.84198	9.53923	0.620779	0.330254	0.0601485	0.539505
CG1746	0.657388	10.8017	11.5998	11.7948	12.0213	11.9938	11.7523	0.657388	0.349731	0.0601497	0.539505
CG14459	1.1494	6.50779	6.39477	8.05134	6.9399	7.26945	4.85418	1.1494	0.611984	0.0603594	0.540558
Fs(2)Ket	0.744623	9.67596	10.6734	10.701	11.2536	11.3847	10.8689	0.744623	0.396762	0.0605523	0.54069
CG9135	0.795947	7.37504	8.50712	8.47647	9.13705	8.9065	8.76439	0.795947	0.424187	0.0605993	0.54069
ade3	0.71256	8.53138	8.07158	9.31031	8.68714	8.6332	8.17113	0.71256	0.379823	0.060651	0.54069
Pcl	0.743301	8.15987	9.13072	9.12635	9.74431	9.77444	9.62008	0.743301	0.39671	0.0609772	0.541445
H	0.642689	8.71768	9.25625	9.50338	9.79076	9.87547	9.63101	0.642689	0.343017	0.0609802	0.541445
ptc	0.702837	10.446	9.86891	11.2329	10.4363	10.6788	10.3023	0.702837	0.375167	0.0610131	0.541445
CG5390	0.730312	7.57743	8.16389	8.68934	8.56551	8.43937	7.74439	0.730312	0.389974	0.0611074	0.541462
CAHbeta	0.91462	5.2854	6.28942	6.70489	6.85501	6.24807	6.14595	0.91462	0.489254	0.0615647	0.544689
Pez	0.754377	8.49586	9.51649	9.49447	10.1325	10.1946	9.83698	0.754377	0.403988	0.0618566	0.546282
Efr	0.904163	6	5.63734	6.96792	6.45447	6.39144	5.80356	0.904163	0.484342	0.0619312	0.546282
Dic1	0.624573	9.81698	9.6859	10.5896	10.128	10.1405	9.72582	0.624573	0.334784	0.0620976	0.546926
Got2	0.670196	7.74819	7.79962	8.51812	8.36521	8.00216	7.55079	0.670196	0.359406	0.062219	0.547172
sws	0.597931	8.92184	9.01321	9.64707	9.4795	9.68382	9.40134	0.597931	0.320927	0.0624425	0.548315
CG11399	0.597678	10.2479	10.1338	10.8529	10.7235	10.7231	10.2358	0.597678	0.321087	0.0626853	0.548826
ari	0.591435	9.01959	9.34569	9.82827	9.73543	9.83124	9.75609	0.591435	0.317843	0.0627753	0.548826
crp	0.659274	11.5718	11.9157	12.2652	12.5474	13.0726	12.2732	0.659274	0.354309	0.0627819	0.548826
Nop60B	0.629111	9.29232	9.90145	10.2568	10.2577	10.2044	9.93137	0.629111	0.338259	0.0629066	0.549097
sktl	0.676563	9.87652	10.5095	10.7304	11.0585	10.9031	10.2677	0.676563	0.364016	0.0630829	0.549817
Best1	0.698439	10.2264	10.8272	11.1746	11.3332	11.0117	10.1345	0.698439	0.37607	0.0632822	0.550268
Abp1	0.78338	7.18982	8.28395	8.27604	8.89808	8.98934	8.7841	0.78338	0.421871	0.0633226	0.550268
CG9253	0.662021	8.43463	9.13681	9.40849	9.56551	9.3594	9.0916	0.662021	0.356805	0.0635371	0.551314
CG31344	0.791872	7.47573	8.42494	8.45212	9.10983	9.32919	8.65084	0.791872	0.427262	0.06383	0.552539
CG13795	0.880865	5.70044	6.51181	6.74553	7.28635	7.1245	6.53536	0.880865	0.475345	0.0638669	0.552539
Adf1	0.720779	9.16239	9.81678	10.0432	10.4253	10.9617	10.0903	0.720779	0.389763	0.064418	0.556484
CG33107	0.758048	6.75489	7.25625	7.75551	7.81062	8.23183	7.504	0.758048	0.410488	0.0647905	0.558878
CG8974	1.01913	4.70044	5.53043	5.82353	6.48304	5.5743	5.64006	1.01913	0.552476	0.0650868	0.559798
Traf4	0.622387	10.683	10.3833	11.4077	10.8686	10.8579	10.497	0.622387	0.337401	0.0650883	0.559798
yem	0.699529	8.26679	9.17576	9.2586	9.6902	9.9845	9.83855	0.699529	0.379591	0.0653506	0.561229
RpII215	0.640903	9.92481	10.5949	10.8283	11.0418	10.9909	10.5812	0.640903	0.348251	0.0657172	0.563552
twin	0.571176	9.64205	9.81108	10.3602	10.2369	10.3841	10.1409	0.571176	0.3106	0.0659237	0.563652
Sply	0.734089	7	7.45448	7.79477	8.14154	8.79301	8.11514	0.734089	0.399297	0.0659956	0.563652
CG7510	0.686774	9.67772	9.92451	10.4765	10.5093	11.0874	10.0916	0.686774	0.373591	0.0660176	0.563652
CG11284	0.623812	9.01123	9.32184	9.79719	9.7993	9.81498	9.26766	0.623812	0.339983	0.0665302	0.567201
CG33116	0.800781	8.02237	9.02639	8.98499	9.7384	10.0117	9.20077	0.800781	0.436788	0.0667522	0.567573
Trp1	0.690033	7.59991	7.73688	8.46435	8.24525	8.03997	7.41405	0.690033	0.376402	0.0667676	0.567573
rngo	0.669353	8.33985	9.07158	9.23381	9.58541	9.46739	9.20565	0.669353	0.365575	0.0671069	0.569557
CG31710	0.640838	9.58308	9.33514	10.3894	9.7502	9.50391	9.17362	0.640838	0.350115	0.0671955	0.569557
CG9436	0.791074	7.8009	8.85236	8.71003	9.58211	9.50166	9.05148	0.791074	0.432588	0.0674445	0.570842
CG8080	0.860749	5.55459	6.72076	6.84239	7.33418	7.35191	7.49605	0.860749	0.471654	0.068007	0.574054
Tre1	0.57979	9.82337	10.1138	10.577	10.5334	10.3113	9.96918	0.57979	0.317715	0.06802	0.574054
VhaSFD	0.64741	8.74819	9.36137	9.5356	9.90865	9.83124	9.50993	0.64741	0.354914	0.0681323	0.574174
sol	0.628542	8.3837	8.82246	9.05538	9.41795	9.40599	9.19342	0.628542	0.344784	0.068303	0.574499
eEF1delta	0.636001	8.78463	9.35355	9.55574	9.8901	9.73657	9.44122	0.636001	0.348957	0.068367	0.574499
RnrS	0.736065	8.3443	9.23655	9.13402	9.94248	9.8168	9.55079	0.736065	0.404232	0.0686223	0.575425
pix	0.620643	8.11894	8.4882	8.9199	8.95017	8.92008	8.64725	0.620643	0.340908	0.0686737	0.575425
tth	0.631491	7.65821	7.95927	8.39578	8.49712	8.57	8.38422	0.631491	0.347257	0.0689864	0.57605
CG12201	0.90524	5.24793	5.82999	6.48249	6.45447	5.60825	5.9504	0.90524	0.498236	0.0692336	0.57605
CG4674	0.630983	9.33316	9.79192	10.1699	10.2515	10.4651	9.86811	0.630983	0.347355	0.0692885	0.57605
Gbeta13F	0.628909	9.68299	10.2894	10.4506	10.819	10.6838	10.3592	0.628909	0.346409	0.0694454	0.57605
bor	0.658837	9.68124	9.74487	10.6145	10.0797	10.4926	9.75276	0.658837	0.362908	0.0694564	0.57605
CG10639	1.01944	5.32193	5.05238	6.38296	6.02007	6.11272	4.9962	1.01944	0.561663	0.0695172	0.57605
CrebA	0.539831	11.7682	11.8177	12.4156	12.2452	12.3374	12.1223	0.539831	0.297458	0.0695519	0.57605
CdsA	0.73489	7.77479	8.48343	8.46435	9.24525	9.36438	8.88798	0.73489	0.404939	0.0695523	0.57605
CG5958	0.667206	7.65821	7.25625	8.01855	8.25356	7.73657	7.84795	0.667206	0.367751	0.0696335	0.57605
capt	0.671204	10.5555	11.205	11.513	11.6585	11.7575	10.9627	0.671204	0.370257	0.0698621	0.577126
sax	0.674423	8.17991	8.85605	9.05942	9.38427	9.61244	9.12032	0.674423	0.37233	0.0700852	0.578153
Syx6	0.765596	6.26679	6.81488	7.16057	7.48304	6.72114	6.58116	0.765596	0.423928	0.0709248	0.583453
CG5535	0.694075	8.60363	8.20503	9.46435	8.64351	8.3963	8.11514	0.694075	0.384328	0.0709269	0.583453
CG12428	0.755043	6.20945	6.75282	7.14546	7.36521	6.9764	6.96199	0.755043	0.418481	0.071193	0.583921
MED19	0.627042	8.26209	8.63734	8.86562	9.28229	8.89966	8.72412	0.627042	0.347647	0.0712821	0.583921
ps	0.526615	12.3146	12.4962	12.9138	12.9556	12.8357	12.8548	0.526615	0.291968	0.0712828	0.583921
Gfat2	0.615053	8.92778	9.51181	9.8771	9.84954	9.59138	9.30681	0.615053	0.341259	0.0714974	0.584504
CG6353	0.729766	9.19229	8.58932	9.96362	9.25356	9.38411	8.59239	0.729766	0.404987	0.0715536	0.584504
X11L	0.626574	8.32643	8.82623	9.09524	9.342	9.50166	9.18355	0.626574	0.347871	0.0716769	0.584695
CG5854	0.690482	7.2854	7.66288	7.82353	8.46167	8.15353	8.06766	0.690482	0.38361	0.0718672	0.585337
CycD	0.726283	7.73471	8.70035	8.66836	9.30647	9.03997	8.97634	0.726283	0.403625	0.0719554	0.585337
CG6707	0.664664	8.67243	9.07475	9.33049	9.74431	10.0259	9.33382	0.664664	0.369538	0.0720767	0.585511
MAPk	0.600178	10.3208	10.8111	11.1502	11.2221	10.951	10.484	0.600178	0.33387	0.0722338	0.585974
l(1)G0156	0.746471	7.13955	8.24503	8.28296	8.75899	8.74804	8.84482	0.746471	0.415683	0.0725312	0.585985
tws	0.609649	9.97154	10.1817	10.6789	10.7009	10.8366	10.1548	0.609649	0.339594	0.0726171	0.585985
His3.3B	0.588923	9.9901	10.3218	10.7062	10.8007	10.7949	10.3068	0.588923	0.328154	0.0727093	0.585985
CG2982	0.745147	6.82018	7.51181	7.5298	8.27822	8.25345	8.06229	0.745147	0.415374	0.0728263	0.585985
Bgb	0.870096	6.18982	7.41495	7.14546	8.24525	8.1245	7.9504	0.870096	0.485097	0.0728681	0.585985
CG7112	0.667305	8.18982	8.9627	9.20131	9.38047	9.25345	8.84482	0.667305	0.372131	0.072941	0.585985
mRpL16	0.78614	6.12928	7.07792	7.28985	7.61797	7.70555	7.36252	0.78614	0.438439	0.0729661	0.585985
Dab	0.583198	8.91588	9.19631	9.75053	9.53172	9.68978	9.44741	0.583198	0.325381	0.0730766	0.585985
mge	0.695821	7.44294	8.12767	8.45825	8.5788	8.93018	8.33605	0.695821	0.388297	0.0731356	0.585985
myo	0.555641	9.29921	9.52348	9.96147	9.98054	9.61035	9.57552	0.555641	0.31054	0.0735711	0.588518
Hs2st	0.799411	6.87036	7.54881	6.16057	6.69326	6.68978	6.6827	-0.799411	0.446906	0.0736527	0.588518
CG8735	0.744791	8.0607	8.66709	8.94629	9.31046	9.75941	8.6862	0.744791	0.416728	0.0738995	0.588905
Nap1	0.609252	10.0901	10.4593	11.0175	10.7619	10.9427	10.357	0.609252	0.340894	0.0739022	0.588905
CG14446	0.6033	8.49586	8.94199	9.23024	9.43997	9.31898	9.11254	0.6033	0.337969	0.0742487	0.590093
chb	0.638974	11.3021	12.1583	12.2621	12.5833	12.6511	12.3965	0.638974	0.357958	0.0742528	0.590093
CG14961	0.763797	9.15482	8.55337	10.0735	9.04424	7.68978	8.45563	0.763797	0.428925	0.0749571	0.5946
ImpE3	1.08242	4.16993	4.41495	5.09916	5.61797	5.67384	5.75109	1.08242	0.60799	0.0750229	0.5946
CG43143	0.544931	9.76321	9.73888	10.4037	10.1791	10.1564	10.069	0.544931	0.306892	0.0757913	0.598663
Pis	0.680907	7.53916	8.37431	8.56429	8.81624	8.82223	8.56606	0.680907	0.38349	0.0758069	0.598663
CG7115	0.713777	6.49185	6.85974	7.44597	7.34978	7.59984	7.23461	0.713777	0.402052	0.0758422	0.598663
CG11138	0.599102	9.64024	9.64163	10.4429	10.0029	10.0829	9.59983	0.599102	0.337618	0.0759814	0.598954
Nrt	0.830542	7.06609	7.85236	6.64169	6.71751	6.26945	5.38852	-0.830542	0.468717	0.0764032	0.600115
cnc	0.602079	12.5515	12.3232	13.254	12.7979	12.9065	12.3062	0.602079	0.339825	0.076439	0.600115
Ref1	0.569894	9.72792	10.0588	10.4274	10.5163	10.5988	10.2322	0.569894	0.321672	0.076451	0.600115
Tob	0.60912	9.00282	8.69624	9.70746	9.17694	8.90308	8.89405	0.60912	0.344018	0.076627	0.600115
aru	0.621834	8.26679	8.75678	9.23738	9.06328	9.1068	8.72071	0.621834	0.351296	0.076708	0.600115
CG1737	0.585685	9.19476	9.66077	10.0992	9.96037	9.96335	9.68445	0.585685	0.330914	0.0767434	0.600115
CG7044	0.676499	8.25267	7.86708	9.07943	8.31841	8.41561	8.17113	0.676499	0.383183	0.0774846	0.605018
Plod	0.7086	9.27612	8.70446	10.1011	9.22001	9.20989	8.63283	0.7086	0.401567	0.0776331	0.605018
CG30118	0.598555	9.54303	9.86341	10.2158	10.3993	10.6788	10.0995	0.598555	0.339333	0.0777465	0.605018
CG9663	0.679818	8.26209	7.60258	8.89302	8.35751	7.75184	7.90909	0.679818	0.385451	0.0777836	0.605018
mrt	0.587732	9.61102	9.40993	10.3471	9.80497	9.44408	9.34935	0.587732	0.333506	0.0780213	0.606062
CG17493	0.83042	7.32193	8.79192	7.38296	7.42533	7.68978	7.23461	-0.83042	0.472031	0.0785348	0.609243
Pi3K92E	0.608182	9.74315	10.3017	10.5443	10.7619	10.6768	10.1749	0.608182	0.346701	0.0793965	0.615113
armi	0.637357	8.42206	9.03619	9.09916	9.64667	9.58925	9.43083	0.637357	0.363527	0.0795578	0.615548
CG30338	0.665648	7.99435	8.74088	8.85637	9.27414	9.49713	9.06229	0.665648	0.380636	0.0803293	0.620473
gcl	0.64652	10.0348	9.38968	10.6403	10.0983	9.98773	9.49804	0.64652	0.369792	0.0804062	0.620473
wee	0.703831	7.16993	7.72884	7.85173	8.44724	8.81134	8.25359	0.703831	0.40294	0.0806825	0.621786
kibra	0.566765	12.7356	12.8732	13.3898	13.3556	13.7512	13.1205	0.566765	0.324765	0.080958	0.623089
spoon	0.5632	10.4136	10.6352	11.2022	10.9718	11.0006	10.5305	0.5632	0.323655	0.0818369	0.628811
Rox8	0.619495	10.3365	11.0435	11.1922	11.4962	11.5684	11.0923	0.619495	0.356098	0.0819161	0.628811
larp	0.597084	13.01	12.6255	13.6968	13.0963	13.1429	12.7167	0.597084	0.344169	0.0827659	0.634503
Nc73EF	0.570507	10.9476	11.4593	11.7942	11.7986	11.7104	11.2937	0.570507	0.329244	0.0831345	0.635761
Myb	0.782342	7.33985	8.58488	8.30352	9.28229	9.23727	9.28852	0.782342	0.45164	0.0832334	0.635761
CG43313	0.741694	6.45943	6.37431	7.21946	7.09602	6.26945	6.80356	0.741694	0.428262	0.0832969	0.635761
CG8177	0.646689	10.7423	11.3391	11.4982	11.9087	12.4186	11.6306	0.646689	0.373487	0.0833642	0.635761
CG5946	0.583064	9.85331	9.38968	10.248	10.1986	10.4949	10.0351	0.583064	0.336953	0.0835587	0.636013
POSH	0.574946	9.6987	9.55791	10.4117	9.9629	9.78746	9.43499	0.574946	0.332322	0.0836144	0.636013
Asap	0.579757	9.18239	9.60916	10.0081	9.97301	10.4674	10.0144	0.579757	0.335751	0.0842127	0.639383
x16	0.555434	11.1286	10.9661	11.7355	11.4617	11.6773	11.1995	0.555434	0.321736	0.0842814	0.639383
kis	0.522366	13.036	13.1125	13.6921	13.4954	13.6347	13.3028	0.522366	0.30273	0.0844348	0.639383
Cerk	0.57712	10.3015	10.4508	10.7765	11.1144	11.3817	10.8068	0.57712	0.334614	0.0845751	0.639383
mip120	0.621208	7.78136	8.33778	8.58123	8.82185	8.57859	8.8354	0.621208	0.360208	0.0846033	0.639383
CG8549	0.797597	5.75489	6.65442	6.89753	7.22001	6.44877	6.37124	0.797597	0.462927	0.0848987	0.6403
ftz	0.575784	11.851	11.4392	12.4081	12.0394	12.1806	11.7173	0.575784	0.334269	0.0849754	0.6403
l(2)08717	0.584334	12.7089	12.0889	13.2143	12.7868	12.7686	12.9898	0.584334	0.339423	0.0851503	0.6403
Amun	0.509157	10.5915	10.6755	11.1359	11.1505	10.8868	10.8148	0.509157	0.295879	0.0852816	0.6403
CG4822	0.575211	11.811	11.415	12.3496	12.037	12.5343	12.0141	0.575211	0.334516	0.0855173	0.6403
hep	0.578927	8.633	8.99657	9.42423	9.38427	9.60405	9.21052	0.578927	0.336684	0.0855241	0.6403
GXIVsPLA2	0.676914	6.71425	6.93153	7.49447	7.51106	7.74423	7.30908	0.676914	0.393738	0.0855783	0.6403
debcl	0.713157	9.13699	10.0329	10.035	10.6356	10.9167	10.0636	0.713157	0.414847	0.0855993	0.6403
hrg	0.631888	9.84706	10.4274	10.6932	10.8954	10.9584	10.1885	0.631888	0.367707	0.0857141	0.640341
yki	0.675285	8.87958	9.74885	9.78749	10.2782	10.7613	10.1319	0.675285	0.393414	0.0860754	0.642221
HDAC6	0.647477	7.16993	7.59375	7.95931	8.1235	8.14199	7.74439	0.647477	0.377419	0.0862461	0.642676
CycY	0.642612	8.82972	9.68174	9.80922	10.096	10.0874	9.64725	0.642612	0.374952	0.0865561	0.644016
Tm1	0.558337	12.2834	12.6116	12.8913	13.1292	13.2466	12.7353	0.558337	0.325872	0.0866458	0.644016
Hmgs	0.580061	9.85953	9.7627	10.4885	10.2884	10.5107	9.86348	0.580061	0.338843	0.0869173	0.645215
sdt	0.511844	11.1929	11.3954	11.8924	11.7213	11.3324	11.4235	0.511844	0.299333	0.0872752	0.646786
CG6950	0.692201	6.30378	6.84494	7.17552	7.39558	7.72888	7.62556	0.692201	0.405129	0.0875259	0.646786
mfrn	0.608964	10.0238	10.4187	10.84	10.8468	11.1296	10.3361	0.608964	0.356451	0.0875607	0.646786
CG4050	0.605375	8.90689	9.63089	9.758	10.0633	9.74804	9.59983	0.605375	0.354369	0.0875774	0.646786
Not1	0.517418	11.2372	11.5362	11.9265	11.8968	11.8245	11.6423	0.517418	0.303049	0.0877524	0.646786
sti	0.791987	8.0607	9.31649	8.95931	10.0609	10.1304	9.60168	0.791987	0.463929	0.0877977	0.646786
Sep2	0.663724	8.41785	9.35877	9.40849	9.81624	9.79116	9.39494	0.663724	0.388923	0.087902	0.646786
EfTuM	0.610231	8.08215	8.67129	8.81878	9.19	8.92682	8.83225	0.610231	0.357942	0.0882258	0.648354
Ant2	0.715949	7.02237	7.27845	8.13785	7.53854	6.90991	7.63283	0.715949	0.420229	0.0884352	0.649079
kuk	0.752614	6.70044	6.31112	7.37002	7.16817	8.13618	7.21537	0.752614	0.44251	0.0889834	0.651691
CG2225	0.549085	9.84862	9.69624	10.4795	10.1482	10.3519	10.0102	0.549085	0.322873	0.0890136	0.651691
CG5445	0.59193	8.33539	8.78419	9.03093	9.29443	9.56785	9.19096	0.59193	0.348392	0.0893133	0.651973
CG5522	0.666398	9.76155	10.7238	10.6457	11.2639	11.5351	11.1203	0.666398	0.392379	0.0894413	0.651973
Crag	0.579569	9.00843	9.40742	9.78506	9.81624	10.0431	9.52563	0.579569	0.341363	0.0895434	0.651973
mask	0.522951	12.1147	12.4651	12.8567	12.7893	12.6192	12.3435	0.522951	0.308176	0.0897114	0.651973
Past1	0.583648	11.3788	11.9148	12.1829	12.3239	12.5972	11.9937	0.583648	0.344295	0.0900377	0.651973
CG14476	0.581436	8.83605	9.10921	9.60074	9.51798	9.71142	9.14595	0.581436	0.342993	0.0900406	0.651973
Df31	0.5519	10.944	11.5264	11.7499	11.8794	11.1621	10.9927	0.5519	0.32559	0.0900612	0.651973
Ptp61F	0.62037	9.69174	10.3232	10.4855	10.819	11.0562	10.4056	0.62037	0.366	0.0900757	0.651973
east	0.51519	11.528	11.7034	12.0422	12.2195	12.1553	11.8735	0.51519	0.304037	0.090171	0.651973
CG7956	0.633423	9.62022	10.1875	10.4989	10.6276	10.9175	10.0677	0.633423	0.373845	0.0901989	0.651973
CG7879	0.538249	10.7313	11.2108	11.4406	11.6123	11.403	11.2688	0.538249	0.31775	0.0902767	0.651973
hang	0.507295	10.6502	10.8662	11.312	11.2253	10.9877	11.0474	0.507295	0.299595	0.0904037	0.652087
Lk6	0.584557	12.9853	12.7261	13.6841	13.1607	13.3916	12.781	0.584557	0.345553	0.090712	0.653506
Mgat2	0.617644	7.43463	8.01981	8.31031	8.43267	8.31127	8.2202	0.617644	0.365528	0.0910789	0.655343
gwl	0.724793	6.97728	8.07158	8.01855	8.61797	8.94354	8.57363	0.724793	0.429336	0.091378	0.656688
CG5613	0.980057	4.85798	4.76859	5.82353	5.76481	5.73657	4.9504	0.980057	0.580778	0.0915091	0.656825
cin	0.832419	6.22882	7.10301	5.93315	5.85501	6.01488	5.97348	-0.832419	0.49354	0.0916745	0.657206
brat	0.551717	12.9121	12.5647	13.4632	13.1172	13.3571	12.8995	0.551717	0.327399	0.0919592	0.658441
Mes2	0.541682	11.4686	11.2358	12.1157	11.6427	11.6723	11.424	0.541682	0.321619	0.0921362	0.658806
ctp	0.616844	10.8796	11.5754	11.7443	12.0146	12.1887	11.5075	0.616844	0.366357	0.0922351	0.658806
srp	0.548222	11.672	12.1429	12.2937	12.6356	12.664	12.3901	0.548222	0.325747	0.0923809	0.659044
E2f	0.581361	10.8533	11.0684	11.5435	11.5487	12.0298	11.2423	0.581361	0.345667	0.0925972	0.659783
l(1)G0320	0.603675	8.81698	9.59375	9.85637	9.86319	9.3594	9.06766	0.603675	0.35907	0.0927205	0.659859
CG31223	0.77385	5.97728	6.62007	6.5756	7.49712	7.8402	7.45563	0.77385	0.461004	0.0932264	0.662654
CG8786	0.64136	7.14975	7.27845	7.58683	8.08674	8.17067	7.84169	0.64136	0.38264	0.0937095	0.665281
CG32066	0.564089	9.35315	9.60038	10.0874	10.0029	10.2813	9.70528	0.564089	0.336811	0.0939747	0.665656
CG8602	0.60027	7.42626	7.58488	8.0913	8.1235	8.21541	7.90909	0.60027	0.358493	0.0940465	0.665656
p	0.578643	8.35755	8.79192	9.10698	9.22847	9.5129	9.10734	0.578643	0.345636	0.0941033	0.665656
Nat1	0.644061	8.31288	9.20503	9.29328	9.6276	9.76507	9.32263	0.644061	0.385019	0.0943659	0.666708
CG10641	0.58871	11.8533	11.9337	12.5221	12.4423	12.8191	11.9292	0.58871	0.352082	0.0945084	0.66691
CG1311	0.890203	6.53916	5.82999	7.5298	6.53854	7.21541	5.9962	0.890203	0.532703	0.0947005	0.667462
dre4	0.548026	9.66	10.0763	10.3862	10.4742	10.7632	10.3702	0.548026	0.3281	0.0948598	0.667781
CG7324	0.592318	9.45327	9.78225	10.1643	10.2721	10.5893	9.82909	0.592318	0.355064	0.0952757	0.669247
mars	0.717884	7.78136	8.67129	8.37002	9.45447	9.26679	9.17113	0.717884	0.430393	0.095321	0.669247
polo	0.705286	8.46352	9.45692	9.2086	10.1415	10.2787	9.89556	0.705286	0.422955	0.0954108	0.669247
CG3961	0.519261	9.94544	10.2209	10.5313	10.6825	10.3706	10.584	0.519261	0.311589	0.0956145	0.669873
stg	0.490946	10.7082	10.7793	11.1875	11.2813	11.3196	11.3349	0.490946	0.294969	0.0960327	0.671999
CG17233	0.569376	9.10591	9.76663	9.94411	10.1348	9.6878	9.67039	0.569376	0.342385	0.0963182	0.67227
CG11125	0.718236	6.04439	6.51181	6.98499	7.03944	6.59138	6.48805	0.718236	0.432027	0.0964165	0.67227
CG1287	0.739233	6.37504	6.58488	7.39578	7.02007	6.5743	5.87884	0.739233	0.444771	0.0965024	0.67227
rap	0.61601	8.19967	8.9068	8.95064	9.43267	9.35191	9.14849	0.61601	0.370663	0.0965305	0.67227
Saf	0.536611	9.54303	9.9949	10.2338	10.4068	10.4275	10.2723	0.536611	0.323024	0.0966705	0.672445
vimar	0.542655	9.30378	9.59154	9.90203	10.0867	10.2681	9.88037	0.542655	0.326929	0.0969434	0.673544
CG9684	0.723334	7.15987	7.84494	7.89753	8.55881	8.83662	7.93872	0.723334	0.436324	0.0973599	0.674557
pst	0.571792	10.0715	9.96099	10.8482	10.2721	9.93018	9.45358	0.571792	0.345304	0.0977407	0.674557
wus	0.794427	5.61471	5.73688	6.45825	6.48304	5.7967	6.22502	0.794427	0.479755	0.0977417	0.674557
mip130	0.522936	10.7632	11.2094	11.5232	11.5292	11.6683	11.4282	0.522936	0.315866	0.0978105	0.674557
Chd1	0.574935	10.1774	10.7528	10.9343	11.1911	11.4812	10.9656	0.574935	0.347302	0.0978371	0.674557
Dsor1	0.721518	5.97728	6.47385	7.0834	6.83299	6.88243	6.69664	0.721518	0.435866	0.0978498	0.674557
Phm	0.577237	9.41151	9.52812	10.2778	9.77351	10.1692	9.61825	0.577237	0.348753	0.0978955	0.674557
Gs1l	0.622944	7.17991	7.73688	8.05134	8.15935	8.24807	7.92694	0.622944	0.377414	0.0988289	0.680189
Vha100	0.541468	11.8349	12.2344	12.5417	12.6364	12.7902	12.2589	0.541468	0.328393	0.0991794	0.6818
Patronin	0.576881	11.0403	11.6576	11.7474	12.1427	12.2899	11.8124	0.576881	0.350957	0.100231	0.687347
Prx3	0.728145	6.08746	6.94547	7.0834	7.49712	7.35191	7.0406	0.728145	0.443132	0.100346	0.687347
bsk	0.554936	7.99435	8.30572	8.68934	8.73543	8.89966	8.73767	0.554936	0.337745	0.10037	0.687347
CG8032	0.678147	6.94251	7.73688	7.72535	8.34978	8.38166	8.08366	0.678147	0.412838	0.100456	0.687347
Unr	0.53667	9.73809	10.0811	10.4085	10.5024	10.029	9.60723	0.53667	0.326837	0.100588	0.687449
rgr	0.525841	9.8009	9.89069	10.5385	10.1835	10.3644	10.0609	0.525841	0.320489	0.10085	0.688438
l(2)s5379	0.533191	9.85331	10.0983	10.5152	10.5128	10.4628	9.97634	0.533191	0.325226	0.101119	0.689472
ns2	0.550055	8.8009	9.21369	9.4855	9.65297	9.50391	9.16111	0.550055	0.336796	0.102427	0.697578
Nop56	0.574822	8.56986	9.15792	9.32044	9.60178	9.48805	9.16863	0.574822	0.352472	0.102926	0.698242
Rfx	0.621161	6.75489	7.16389	7.54139	7.64351	7.83304	7.84169	0.621161	0.380925	0.102961	0.698242
CG13366	0.552546	8.93958	9.21657	9.72535	9.54194	9.50166	9.01022	0.552546	0.338969	0.103085	0.698242
CG15877	0.895556	5.72792	6.99991	5.5298	5.6686	5.70555	5.75109	-0.895556	0.549412	0.103096	0.698242
CG4364	0.559275	7.93664	8.30572	8.5756	8.7993	8.72502	8.72752	0.559275	0.343191	0.103179	0.698242
CG14291	0.792197	7.8392	7.42494	8.84707	7.8659	7.95017	6.56606	0.792197	0.486206	0.10324	0.698242
CG9203	0.836199	5.16993	5.53043	5.96792	6.39558	6.59138	5.9962	0.836199	0.513535	0.103457	0.698728
CG1824	0.614257	7.78136	8.33778	8.74051	8.65611	8.50841	7.91506	0.614257	0.377491	0.103692	0.698728
Kal1	0.82556	6.20945	5.76859	7.24803	6.23688	6.44877	5.82909	0.82556	0.507394	0.103725	0.698728
CG3800	0.630592	9.28309	10.2492	10.1302	10.7546	10.6435	10.5498	0.630592	0.387638	0.103789	0.698728
Gdh	0.610226	8.65464	9.20503	9.25508	9.82185	10.1535	9.58116	0.610226	0.375446	0.104091	0.699385
gho	0.545458	10.3072	10.8394	11.1273	11.1582	11.1841	10.7275	0.545458	0.335771	0.104271	0.699385
CG42671	0.549113	8.15482	8.5258	8.76543	9.02494	9.13618	9.12548	0.549113	0.338276	0.104532	0.699385
B52	0.550846	10.6008	11.1927	11.383	11.5663	11.4869	11.0623	0.550846	0.339358	0.104546	0.699385
tow	0.986939	4.45943	5.10301	5.43358	6.09602	4.82584	5.61091	0.986939	0.608182	0.104639	0.699385
CG7739	0.719589	7.04439	7.86708	7.76543	8.58541	8.78932	8.05148	0.719589	0.443507	0.104696	0.699385
Pp2C1	0.546164	10.0471	10.6037	10.8104	10.9805	11.0851	10.6949	0.546164	0.336644	0.104723	0.699385
Prestin	0.531479	8.51964	8.67965	9.16432	9.10064	8.61661	8.86657	0.531479	0.327995	0.105149	0.701429
mthl5	0.632077	7.74819	8.19922	8.7996	8.41795	8.03997	7.34493	0.632077	0.390405	0.105441	0.702583
trx	0.532194	11.014	10.9941	11.7887	11.2295	11.3749	11.046	0.532194	0.329002	0.105748	0.702685
lbk	0.487879	11.1911	11.3037	11.8639	11.5961	11.8707	11.7296	0.487879	0.301611	0.105754	0.702685
CG10565	0.540029	9.04166	9.51882	9.85637	9.82185	9.79485	9.48002	0.540029	0.333953	0.10586	0.702685
GstT4	0.602613	9.92035	9.5647	10.6736	9.94761	10.2359	9.64186	0.602613	0.372736	0.105937	0.702685
cno	0.503096	11.6983	11.5932	12.2799	12.0066	12.2301	11.8538	0.503096	0.311568	0.106371	0.704614
CG3259	0.804569	7.49985	6.68797	8.44597	7.20294	6.82584	7.73091	0.804569	0.498525	0.106549	0.704614
l(1)G0469	0.703887	7.25739	7.53043	7.03503	6.23688	6.35191	6.38852	-0.703887	0.436189	0.106588	0.704614
VhaAC45	0.666291	8.84235	9.91214	9.8377	10.3899	10.1083	9.504	0.666291	0.413405	0.107024	0.705297
bcn92	0.710838	6.83289	7.06521	7.83299	7.46883	7.69769	6.66863	0.710838	0.441103	0.10707	0.705297
CG5835	0.761751	7.26679	8.31112	6.95064	7.27005	6.42991	5.55079	-0.761751	0.472745	0.107106	0.705297
CG5604	0.536037	11.2952	11.1817	11.9733	11.5462	11.7226	11.1866	0.536037	0.33274	0.107184	0.705297
Aef1	0.598889	8.17493	8.87074	8.96792	9.33418	9.42516	9.02134	0.598889	0.371907	0.107328	0.705297
FK506	0.609402	7.91886	8.64163	8.64169	9.17694	9.01171	8.86657	0.609402	0.378626	0.107506	0.705297
CG3902	0.542635	9.13443	9.47865	9.7679	9.94504	10.0462	9.56606	0.542635	0.337269	0.107636	0.705297
CG30345	0.970738	5.39232	4.41495	6.33049	5.45447	5.13618	5.75109	0.970738	0.603384	0.107655	0.705297
Mec2	0.597235	8.20945	8.69211	8.89753	9.22001	9.13035	8.5119	0.597235	0.371542	0.107956	0.706478
wts	0.521157	10.5236	10.8347	11.1521	11.2629	11.6572	11.1617	0.521157	0.324886	0.108687	0.710467
Hph	0.518562	11.1312	10.9271	11.675	11.4161	11.8236	11.3305	0.518562	0.323467	0.108904	0.711094
Sh3beta	0.551456	9.88722	10.2757	10.5966	10.6933	10.7298	10.0823	0.551456	0.344576	0.109513	0.713514
CG2519	0.502448	9.51175	9.60038	10.1903	9.91391	9.93353	9.76769	0.502448	0.314028	0.109597	0.713514
CG11200	0.753353	5.72792	5.88888	6.30352	6.7879	6.72114	6.29998	0.753353	0.470901	0.10964	0.713514
E(spl)m3	0.78248	5.16993	6.17576	6.5298	6.53854	6.65772	6.66863	0.78248	0.489634	0.110023	0.71521
Fmo	0.660472	7.36632	8.34306	8.2621	8.8659	8.34689	8.59239	0.660472	0.413771	0.110439	0.715917
CG2017	0.64959	10.058	9.34042	10.7923	9.83852	9.62285	9.11514	0.64959	0.406988	0.110468	0.715917
CG8176	0.581926	9.66888	10.5059	10.5063	10.9218	11.05	10.8156	0.581926	0.364625	0.110498	0.715917
slik	0.585182	10.4168	11.1092	11.1001	11.63	11.9711	11.4699	0.585182	0.366904	0.110731	0.716632
ssh	0.580438	8.18982	8.96954	9.06746	9.342	9.60615	9.5119	0.580438	0.364076	0.110874	0.716766
Sec16	0.507544	9.45738	9.81867	10.1109	10.2008	9.98127	9.78899	0.507544	0.318552	0.111097	0.717412
hppy	0.508087	11.3955	11.4349	12.0139	11.8267	11.9239	11.4013	0.508087	0.319071	0.111297	0.717912
Tab2	0.489771	11.062	11.1053	11.688	11.4491	11.5285	11.2014	0.489771	0.308129	0.111948	0.720555
CG1444	0.577736	8.86419	9.0999	9.66572	9.45447	9.67784	8.89405	0.577736	0.363475	0.111952	0.720555
CG14207	0.620063	8.49586	9.13377	9.5385	9.39558	9.38166	8.51976	0.620063	0.390504	0.112319	0.721452
Dak1	0.589442	7.74819	8.21081	8.62545	8.54533	8.57859	8.01857	0.589442	0.371273	0.112371	0.721452
RhoGAP19D	0.503176	10.6484	10.9315	11.1977	11.3956	11.6562	11.2793	0.503176	0.317066	0.112518	0.721452
CG3558	0.57744	8.72451	9.30302	9.47948	9.74726	9.9452	9.36034	0.57744	0.363929	0.112584	0.721452
Nelf	0.567718	9.18488	9.93851	9.95715	10.369	10.2454	10.1358	0.567718	0.358083	0.112867	0.722472
tweek	0.527198	10.7415	11.1391	11.3454	11.605	11.8768	11.3799	0.527198	0.332649	0.113001	0.722541
CG33523	0.490197	10.2946	10.299	10.7113	10.8591	10.805	10.4607	0.490197	0.309955	0.113762	0.724427
CG5953	0.570393	12.0307	11.8187	12.7078	12.2546	12.6801	11.8433	0.570393	0.361021	0.11412	0.724427
SmD1	0.858022	4.58496	5.67129	5.861	6.27005	6.50391	6.18603	0.858022	0.543491	0.114399	0.724427
Fic	0.612083	7.39232	8.25065	8.38296	8.59852	8.17634	8.13575	0.612083	0.387714	0.114406	0.724427
CG2046	0.818786	5.16993	6.35355	6.27604	7.02007	6.62493	6.45563	0.818786	0.518744	0.114473	0.724427
CG1309	0.654425	7.29462	7.91745	6.84239	7.1144	6.89623	6.65441	-0.654425	0.414615	0.114476	0.724427
Cas	0.513665	8.93664	9.07158	9.42109	9.61152	9.3792	9.0596	0.513665	0.325479	0.114524	0.724427
l(1)G0196	0.539388	11.1649	11.0787	11.7543	11.563	12.0911	11.3338	0.539388	0.342075	0.114839	0.724427
slpr	0.607889	7.70736	8.33778	8.37002	8.90865	9.04926	8.62191	0.607889	0.385626	0.114941	0.724427
Fkbp13	0.605634	10.6847	10.1061	11.3479	10.6212	10.4156	9.76439	0.605634	0.384246	0.114988	0.724427
Klp31E	0.624672	6.9542	6.99991	7.82353	7.33418	7.50391	7.19587	0.624672	0.396366	0.115027	0.724427
CG34126	0.57765	9.23601	9.79385	9.89075	10.3164	10.5084	9.88647	0.57765	0.366553	0.11505	0.724427
cindr	0.537981	10.8819	11.2394	11.5276	11.6871	11.8535	11.1836	0.537981	0.341391	0.115061	0.724427
gogo	1.0334	5.55459	5.37431	4.5756	4.27005	4.18199	4.16613	-1.0334	0.65587	0.115113	0.724427
CG3446	0.612869	7.31288	8.12767	8.35696	8.41795	8.68581	8.30454	0.612869	0.389175	0.115305	0.724427
CG13005	0.929823	5.49185	6.73688	5.62	4.89808	5.31127	5.72412	-0.929823	0.590519	0.115352	0.724427
CG7523	0.734505	6.6865	7.47385	7.37002	8.23688	8.71337	7.77099	0.734505	0.466535	0.115399	0.724427
osa	0.499759	11.9495	12.3733	12.6261	12.7254	12.8713	12.5136	0.499759	0.317876	0.115908	0.725651
CG1140	0.696256	6.67243	7.59375	7.43358	8.25356	8.64959	8.17113	0.696256	0.442879	0.115924	0.725651
CG6565	0.645567	6.42626	7.03944	7.23381	7.56551	7.59984	7.43083	0.645567	0.410683	0.115965	0.725651
GstE12	0.633479	7.52356	7.58488	8.47647	7.82185	6.15927	6.73767	0.633479	0.403869	0.116758	0.728415
Mtp	0.641335	7.04439	7.85236	7.78506	8.43267	8.26945	8.22502	0.641335	0.409039	0.116902	0.728415
CG32100	0.73965	5.49185	5.53043	6.13019	6.36521	6.65772	6.65441	0.73965	0.471955	0.117067	0.728415
Dpck	0.817598	5.35755	6.05238	5.89753	7.02007	7.2588	6.66863	0.817598	0.521695	0.117069	0.728415
Wsck	0.723834	8.14466	9.25065	9.22306	9.77351	10.1347	8.94164	0.723834	0.461883	0.117083	0.728415
prtp	0.663896	7.21917	8.03293	8.17552	8.49712	8.6658	7.8354	0.663896	0.423862	0.117278	0.728415
tomosyn	0.511476	9.51767	9.7725	10.1378	10.1857	10.1245	9.66863	0.511476	0.32655	0.117278	0.728415
CG44402	0.568494	12.72	12.1046	13.308	12.6427	13.2864	12.8666	0.568494	0.363096	0.117422	0.728539
MFS15	0.796409	6.61471	7.83748	7.5298	8.5788	8.24807	7.24413	0.796409	0.509057	0.117705	0.72952
ptip	0.560405	8.33539	9.06839	9.17923	9.42533	9.63731	9.49006	0.560405	0.358697	0.118209	0.731873
CG7518	0.470087	9.90689	9.87802	10.3942	10.3303	10.1083	10.0837	0.470087	0.301136	0.118513	0.732977
Prp38	0.587319	7.2854	7.83748	8.16057	8.18566	8.68183	8.24413	0.587319	0.376593	0.118864	0.734374
Tpc1	0.65843	8.43045	8.04593	9.28641	8.39558	8.70555	7.86039	0.65843	0.422685	0.119297	0.736274
Gug	0.478259	10.1357	10.3795	10.833	10.6419	10.6322	10.4911	0.478259	0.308062	0.120549	0.742693
CG13163	0.945348	5.35755	6.17576	4.5756	5.13255	4.93687	4.85418	-0.945348	0.60932	0.120787	0.742693
CG31705	0.542025	9.25267	9.69211	10.1492	9.90073	9.63113	9.07302	0.542025	0.349495	0.12093	0.742693
schlank	0.567671	9.71081	10.452	10.524	10.8495	10.9942	10.4607	0.567671	0.366038	0.120937	0.742693
CG7484	0.697284	6.16993	6.79962	7.30352	7.1144	7.45811	6.69664	0.697284	0.449655	0.120971	0.742693
Ripalpha	0.72326	5.55459	6.31112	6.33049	7.00044	7.35191	7.25359	0.72326	0.466957	0.121411	0.744156
Cyp9f2	0.887504	4.85798	4.88888	5.66307	5.85501	5.18199	4.90309	0.887504	0.573079	0.121464	0.744156
CG1785	0.653166	6.75489	7.79962	7.82353	8.19432	7.8402	7.70356	0.653166	0.421976	0.121653	0.744537
CG5521	0.532117	8.89785	9.42245	9.58123	9.83852	10.029	9.6792	0.532117	0.344009	0.121909	0.745322
Hip1	0.633073	7.71425	7.88165	8.0913	8.71149	8.71337	7.8354	0.633073	0.409505	0.122117	0.74582
Su(var)205	0.670262	7.39232	8.50712	8.34379	9.02494	9.30352	8.79386	0.670262	0.433917	0.122424	0.746915
CG15820	1.10236	3.80735	5.05238	4.48249	6.30247	4.93687	5.66863	1.10236	0.714212	0.12272	0.747589
Shawl	0.61404	6.90689	7.13984	7.87938	7.34978	7.17067	7.05148	0.61404	0.397986	0.122863	0.747589
Upf1	0.509384	8.98299	9.43485	9.72026	9.7502	9.64755	9.40771	0.509384	0.330224	0.122942	0.747589
rtGEF	0.530738	10.2877	10.7459	10.9839	11.1427	11.326	10.7122	0.530738	0.344162	0.123045	0.747589
Efa6	0.525742	10.8865	11.5402	11.5664	11.9585	12.1767	11.998	0.525742	0.34119	0.12334	0.747901
RpL27A	0.499654	8.97728	9.31649	9.74051	9.56551	9.19601	9.33605	0.499654	0.324271	0.123352	0.747901
CG5919	0.678113	7.34873	8.16389	7.93315	8.89277	9.06157	8.42247	0.678113	0.440606	0.123793	0.749797
Rab2	0.595136	8.72451	9.4447	9.49447	9.92175	10.123	9.42037	0.595136	0.387368	0.12445	0.752321
CG11537	0.553465	9.76818	9.83187	10.5004	10.19	10.9493	10.1073	0.553465	0.360413	0.124627	0.752321
CG16984	0.777614	7.13955	6.78419	8.35039	6.69326	6.29051	6.61091	0.777614	0.506486	0.124707	0.752321
Stat92E	0.513739	10.8122	11.4237	11.5019	11.8092	11.8371	11.6333	0.513739	0.334629	0.124723	0.752321
Liprin	0.567572	8.70044	9.44715	9.45825	9.88743	9.92177	9.55462	0.567572	0.370207	0.125247	0.754468
Fpps	0.589782	6.74147	7.01321	7.5298	7.41053	7.45811	7.46381	0.589782	0.385149	0.125693	0.754468
CG5144	1.02065	3.90689	5.15192	4.66307	6.27005	5.67384	5.90309	1.02065	0.666835	0.125872	0.754468
CG33144	0.489444	9.61839	9.8468	10.2533	10.1986	10.4581	10.0663	0.489444	0.319928	0.126053	0.754468
His2Av	0.511605	8.28077	8.56244	8.7996	9.06801	9.25076	9.12032	0.511605	0.334448	0.126091	0.754468
CG4502	0.617328	7.26679	7.15192	8.07545	7.52486	7.90308	7.30908	0.617328	0.403707	0.126227	0.754468
beag	0.706057	6.6865	7.67129	6.64169	6.45447	6.42991	6.65441	-0.706057	0.461851	0.126325	0.754468
Droj2	0.571557	10.1254	10.9023	11.005	11.2577	11.1023	10.435	0.571557	0.373997	0.126453	0.754468
CG5938	0.624978	6.84549	7.59375	7.72535	8.03944	8.13618	7.66863	0.624978	0.409128	0.126616	0.754468
Cyt	0.471151	12.2816	12.1504	12.7854	12.585	12.6888	12.3045	0.471151	0.30848	0.126679	0.754468
RpS3	0.545281	9.43463	10.2771	10.3586	10.5571	10.0477	10.1472	0.545281	0.357055	0.126721	0.754468
RapGAP1	0.453965	11.9979	11.8675	11.5356	11.4226	11.6481	11.4674	-0.453965	0.297383	0.126877	0.754468
Baldspot	0.546043	10.8842	11.3998	11.639	11.7793	11.8954	11.1338	0.546043	0.357776	0.126956	0.754468
UbcD4	0.61883	6.72792	6.56695	7.42109	7.09602	7.03997	6.90309	0.61883	0.405488	0.126976	0.754468
gsb	0.56743	7.65105	7.27845	8.10698	7.98054	7.86849	7.55079	0.56743	0.371843	0.127011	0.754468
Fmr1	0.499431	10.7952	11.2528	11.4915	11.5895	11.6853	11.2565	0.499431	0.327429	0.127181	0.754539
Dip	0.545898	8.34873	8.9627	9.2621	9.20294	9.19879	8.7841	0.545898	0.358037	0.127334	0.754539
Hexo2	0.522529	7.94251	8.22802	8.64169	8.58541	7.95017	8.0569	0.522529	0.342778	0.12741	0.754539
CG1600	0.502384	10.7482	11.0443	11.4575	11.3527	10.9861	10.4172	0.502384	0.329847	0.127738	0.754706
SH3PX1	0.548563	9.53528	10.1307	10.3733	10.4491	10.5318	9.86657	0.548563	0.36022	0.127794	0.754706
CG11686	0.837307	5.32193	5.10301	6.38296	5.61797	5.26945	5.51976	0.837307	0.550141	0.128012	0.754706
bif	0.475035	12.2216	12.1261	12.7033	12.594	12.9564	12.4795	0.475035	0.312175	0.128085	0.754706
par	0.478786	12.5292	12.6271	13.0915	13.0231	13.1906	12.6697	0.478786	0.314704	0.128164	0.754706
pnut	0.552786	9.84235	10.4786	10.3958	11.031	11.0971	10.7865	0.552786	0.363389	0.128211	0.754706
CG43736	0.493222	10.7423	11.2499	11.4757	11.5462	11.3368	11.0248	0.493222	0.324457	0.128474	0.755496
CG6700	0.512734	10.1215	10.5636	10.7936	10.9463	10.8755	10.3471	0.512734	0.337601	0.128823	0.755993
Lnk	0.577965	8.0607	8.81108	8.98074	9.13705	9.33173	8.77099	0.577965	0.380608	0.128881	0.755993
didum	0.621752	8.61102	9.54881	9.28641	10.1415	10.2099	9.91655	0.621752	0.409513	0.128946	0.755993
simj	0.484088	10.4615	10.2729	10.9892	10.7054	11.1282	10.7494	0.484088	0.319247	0.129433	0.757021
Pkc98E	0.481709	10.0861	10.2702	10.6906	10.634	10.7385	10.3091	0.481709	0.31772	0.129483	0.757021
CG8677	0.485787	10.3966	10.7248	10.9143	11.1846	11.2925	10.9649	0.485787	0.320432	0.129509	0.757021
gammaSnap	0.647719	8.24793	8.69211	8.7996	9.40681	9.63526	8.48002	0.647719	0.427409	0.129657	0.757131
VhaM8.9	0.563042	8.91886	9.75678	9.88166	10.0346	10.1834	9.71045	0.563042	0.371672	0.1298	0.757209
Antp	0.780458	6.61471	6.68797	5.66307	6.05855	6.11272	5.0406	-0.780458	0.515848	0.13029	0.75905
CG3726	0.506716	9.91588	9.80918	10.577	10.128	10.0964	9.65441	0.506716	0.334991	0.130375	0.75905
CG12947	0.641482	8.46352	7.98649	9.35039	8.19432	8.03997	8.40983	0.641482	0.424521	0.130771	0.759925
ALiX	0.638711	8.45943	9.66709	9.639	9.98804	10.3215	9.66331	0.638711	0.422703	0.130784	0.759925
Rm62	0.506595	11.6996	11.8196	12.3688	12.1582	12.2033	11.5094	0.506595	0.335431	0.130972	0.760258
Nak	0.494886	8.74147	8.99991	9.42109	9.31841	9.15927	8.8819	0.494886	0.327875	0.131203	0.760846
crol	0.472586	11.9285	12.209	12.4814	12.6119	12.6655	12.2612	0.472586	0.313346	0.131506	0.760851
CG33111	0.479825	10.3129	10.7187	10.8471	11.156	11.0851	11.087	0.479825	0.318305	0.131698	0.760851
CG7580	0.724479	6.37504	7.65442	7.23381	8.31841	8.56569	8.40134	0.724479	0.480836	0.131886	0.760851
Ubp64E	0.466354	10.6804	11.0991	11.3749	11.3671	11.3456	11.3254	0.466354	0.309573	0.131953	0.760851
Unc	0.549783	12.4273	12.8101	13.2125	13.1491	13.614	12.6704	0.549783	0.365009	0.132012	0.760851
Gap1	0.502145	11.8254	11.9385	12.4344	12.3342	12.406	11.7036	0.502145	0.333454	0.132095	0.760851
CG10903	0.842299	4.85798	5.10301	6.00187	5.61797	6.06463	5.42247	0.842299	0.559516	0.132219	0.760851
CG3719	0.771289	6.18982	7.49295	6.98499	8.25356	8.29573	7.76439	0.771289	0.512377	0.132243	0.760851
Rgl	0.583185	9.1472	8.38458	9.68674	9.03944	9.14777	8.81957	0.583185	0.387811	0.132636	0.761595
CG1371	0.531661	8.13443	8.65442	8.97648	8.91914	9.11568	8.73429	0.531661	0.353684	0.132785	0.761595
P58IPK	0.537913	9.65821	10.1669	10.49	10.4545	10.4429	9.74272	0.537913	0.357847	0.13279	0.761595
RpS19a	0.54408	7.88264	8.51181	8.86562	8.6748	8.32154	8.18603	0.54408	0.362119	0.13297	0.761595
Rab9	0.641593	7.11894	7.90324	7.99346	8.38805	8.84732	7.9962	0.641593	0.427151	0.13309	0.761595
cnk	0.486567	9.01959	9.42494	9.64169	9.7993	9.78004	9.7173	0.486567	0.324051	0.133223	0.761595
CG9384	0.599488	7.42626	8.03944	8.01855	8.64351	9.1068	8.58116	0.599488	0.399317	0.133282	0.761595
Ipk2	0.985476	5.32193	7.26739	4.89753	6.09602	6.01488	5.12548	-0.985476	0.656813	0.133513	0.762171
CG7049	0.596921	6.98868	7.60258	7.70489	8.1144	8.08888	7.7173	0.596921	0.398034	0.133699	0.762489
kat80	0.566743	7.81378	8.29488	8.51812	8.75313	9.16212	8.49605	0.566743	0.378673	0.134483	0.765632
nopo	0.728596	5.90689	6.85974	6.5756	7.61797	7.28002	7.11514	0.728596	0.486902	0.134552	0.765632
CG6701	0.513738	11.6865	12.0198	12.3998	12.3527	12.2777	11.5378	0.513738	0.343398	0.134643	0.765632
Map205	0.539669	11.4883	11.8347	12.2347	12.1878	12.189	11.2793	0.539669	0.361357	0.135319	0.767311
MESR4	0.446756	10.5527	10.7349	11.135	11.0502	10.7641	10.7104	0.446756	0.299194	0.135386	0.767311
Arf51F	0.507785	8.64386	8.89966	9.1568	9.40308	9.09487	8.6862	0.507785	0.340106	0.135433	0.767311
bel	0.523302	10.8329	11.3633	11.5994	11.6902	11.8619	11.1873	0.523302	0.350572	0.135514	0.767311
CG10194	0.79819	5.93074	6.58488	5.5298	5.45447	5.53954	5.0406	-0.79819	0.534948	0.135675	0.767311
Zip3	0.962167	4.32193	4.88888	5.66307	5.51106	3.64142	4.38852	0.962167	0.644984	0.135759	0.767311
CG14441	0.511989	9.92184	9.51882	10.49	9.95273	9.78932	9.54887	0.511989	0.343306	0.13587	0.767311
CG17187	0.729764	5.78136	6.43485	7.20496	6.42533	6.85441	6.24413	0.729764	0.489622	0.136102	0.767311
GlcT	0.587759	9.65464	10.7157	10.639	11.0656	11.1792	10.7284	0.587759	0.394361	0.136117	0.767311
Sema	0.476523	11.7279	11.581	12.2163	12.0442	12.2541	11.7279	0.476523	0.319889	0.136315	0.767692
Poc1	0.702928	5.9542	6.95927	6.78506	7.59198	7.36189	7.15607	0.702928	0.472058	0.136469	0.767819
mor	0.48855	9.00282	9.47865	9.70746	9.7879	9.86498	9.72922	0.48855	0.328225	0.13663	0.767871
CG32221	0.716102	6.53916	7.16389	6.35696	5.9399	6.44877	5.82909	-0.716102	0.481239	0.136741	0.767871
Cyp6v1	0.568132	7.76818	8.16389	8.45825	8.6308	8.52628	7.80356	0.568132	0.382708	0.137674	0.770959
CG7655	0.827594	4.70044	5.05238	5.70489	5.71751	6.55702	5.80356	0.827594	0.55752	0.137698	0.770959
CG33129	0.500978	10.2192	10.2464	10.6763	10.7893	11.155	10.4618	0.500978	0.337667	0.137903	0.770959
S6k	0.464531	11.4041	11.5083	11.9441	11.8987	11.9897	11.5149	0.464531	0.313125	0.137933	0.770959
CG32699	0.506342	9.43879	9.25905	10.0227	9.67171	9.80587	9.2816	0.506342	0.341322	0.137949	0.770959
mthl11	0.678527	6.67243	6.43485	7.5756	6.7879	6.11272	6.72412	0.678527	0.457736	0.138246	0.771882
CG8596	0.822832	5.88264	5.60258	7.09916	5.71751	5.53954	5.08366	0.822832	0.55549	0.138534	0.772698
Fib	0.524707	8.15987	8.80345	9.10698	8.97049	8.79301	8.6827	0.524707	0.354617	0.138969	0.772698
glo	0.522216	9.18982	9.77446	10.0123	10.0538	10.2099	9.66509	0.522216	0.352992	0.139034	0.772698
Edem2	0.487362	9.24079	9.47865	9.82353	9.8794	10.123	9.64905	0.487362	0.329839	0.139521	0.772698
wgn	0.529608	8.98299	9.35094	9.79477	9.61475	9.66378	8.96199	0.529608	0.358433	0.139525	0.772698
shn	0.478749	13.6094	13.7125	14.2097	14.068	14.34	13.7179	0.478749	0.324141	0.139681	0.772698
CG13197	0.561733	7.96	8.45935	7.63089	7.70544	7.81134	7.37991	-0.561733	0.380356	0.139712	0.772698
CG33298	0.513762	10.4615	9.99824	11.0081	10.4653	10.865	10.4951	0.513762	0.347923	0.139768	0.772698
dup	0.615605	7.7211	8.72884	8.48849	9.26183	8.99577	8.94164	0.615605	0.416892	0.139769	0.772698
SsRbeta	0.615557	8.12412	9.12767	8.9199	9.64351	9.28789	8.86039	0.615557	0.416899	0.139806	0.772698
Hsp60	0.497099	9.72281	10.2646	10.5356	10.4954	10.1362	9.74607	0.497099	0.33673	0.139876	0.772698
CG4069	0.617253	6.32193	6.63734	7.01855	7.18566	7.02748	6.73767	0.617253	0.418226	0.139975	0.772698
exd	0.523513	7.81378	8.07792	8.40849	8.53854	8.62078	8.20565	0.523513	0.3549	0.140185	0.773132
vig	0.471502	10.2312	10.3922	10.748	10.8218	11.0446	10.5651	0.471502	0.319906	0.140515	0.774221
CG8636	0.582697	7.05528	7.79192	8.10698	7.99053	7.95017	7.57363	0.582697	0.396417	0.141586	0.777769
CG10778	0.56541	7.56986	7.57594	8.35696	7.87671	8.10085	7.55079	0.56541	0.384686	0.141617	0.777769
ref(2)P	0.499828	10.3454	10.3575	11.0705	10.592	11.0006	10.4453	0.499828	0.340249	0.141832	0.777769
CG6540	0.719173	5.39232	6.49295	6.35696	7.0774	7.56569	7.29082	0.719173	0.489691	0.141934	0.777769
CG5599	0.580223	7.16993	7.98649	8.14546	8.27822	8.00216	7.71045	0.580223	0.395092	0.141947	0.777769
CG9289	0.729421	9.79442	8.87074	10.6145	9.41053	9.96335	8.59611	0.729421	0.496748	0.141997	0.777769
CG18659	0.487632	11.6092	11.9924	12.1662	12.4244	12.5549	12.0238	0.487632	0.332162	0.142089	0.777769
CG7197	0.771501	5.20945	6.62007	6.40849	7.18566	7.31127	6.85418	0.771501	0.525862	0.142344	0.778438
CG5003	0.546065	7.84549	8.22802	7.58683	7.41053	7.30093	7.22502	-0.546065	0.372658	0.142833	0.778729
ScpX	0.617647	6.42626	6.81488	7.37002	7.1144	7.15927	6.69664	0.617647	0.421604	0.142923	0.778729
Sep1	0.597355	8.22882	9.16091	9.13785	9.56216	9.43465	8.74774	0.597355	0.407955	0.143121	0.778729
Eb1	0.532833	11.2709	12.0165	12.0665	12.3662	12.3641	11.7739	0.532833	0.36407	0.143318	0.778729
CG16721	0.591181	7.89482	8.89608	9.22306	8.89808	9.14488	8.64366	0.591181	0.404003	0.143383	0.778729
vav	0.485444	8.66534	8.94893	9.35039	9.24525	9.51066	9.16863	0.485444	0.331757	0.143399	0.778729
CG3163	0.595387	6.76818	7.11539	7.37002	7.70544	8.03373	7.43914	0.595387	0.407103	0.143604	0.778729
feo	0.58895	7.29462	8.05238	8.00187	8.56551	8.45345	8.10994	0.58895	0.402748	0.143651	0.778729
CG5792	0.511188	8.65105	9.12154	9.18663	9.61475	10.1593	9.82116	0.511188	0.349709	0.143809	0.778729
CG9175	0.522716	7.65821	8.12767	8.47647	8.38805	8.35191	8.14086	0.522716	0.357647	0.143867	0.778729
Hel25E	0.50857	9.04985	9.6983	9.72789	10.0867	9.94851	9.87425	0.50857	0.348044	0.143954	0.778729
CG11266	0.486421	9.18488	9.48104	9.76048	9.8901	10.2427	9.77099	0.486421	0.332918	0.143992	0.778729
Coprox	0.592972	7.01123	7.82999	8.00187	8.13255	8.11272	7.64006	0.592972	0.406002	0.144148	0.778851
CG9951	0.614513	7.45121	8.40993	7.34379	7.43997	6.86849	6.80356	-0.614513	0.420976	0.144363	0.779294
GATAd	0.555725	9.3966	10.0132	9.95498	10.5672	10.8711	10.2214	0.555725	0.381208	0.144895	0.780819
h	0.537491	11.3134	11.2563	12.017	11.5977	12.1001	11.1586	0.537491	0.368715	0.144912	0.780819
CG16986	0.790779	5.12928	4.99991	5.861	5.85501	5.50391	5.35375	0.790779	0.544052	0.146086	0.785829
RpS2	0.513074	9.2503	9.99991	10.1417	10.2285	10.1749	9.86193	0.513074	0.353223	0.146349	0.785829
mod	0.470642	10.2668	10.3756	10.719	10.8632	10.8464	10.3193	0.470642	0.324058	0.146407	0.785829
ClC	0.467528	10.5736	10.7116	11.1407	11.0821	11.2734	10.7385	0.467528	0.321986	0.146498	0.785829
Pgm	0.66371	6.9542	6.65442	7.85173	6.96037	7.05235	6.35375	0.66371	0.457113	0.146513	0.785829
Thor	0.616394	9.58308	9.5737	10.4582	9.87131	9.96826	8.64006	0.616394	0.424837	0.146809	0.786317
CG5630	0.669512	9.50581	8.74487	10.418	8.87671	8.78932	8.56985	0.669512	0.461532	0.146883	0.786317
CanA	0.474255	10.2095	10.6363	10.8714	10.9527	10.9837	10.5698	0.474255	0.327073	0.14706	0.786317
sut1	0.751884	5.35755	5.73688	6.43358	6.16817	4.93687	5.45563	0.751884	0.518745	0.147217	0.786317
CG15111	0.519665	7.86419	8.14589	8.5298	8.53172	8.78561	8.27233	0.519665	0.358582	0.147275	0.786317
ash1	0.484273	9.34651	9.92627	10.0391	10.2515	10.3878	10.2688	0.484273	0.334345	0.147498	0.786792
CG12608	0.664946	5.93074	6.68797	7.01855	7.02007	7.13618	6.504	0.664946	0.459314	0.147703	0.787167
CG4119	0.522397	8.80413	9.59597	9.69714	9.84954	9.9285	9.63101	0.522397	0.361029	0.147907	0.787537
CG11984	0.492673	9.71596	10.1169	10.4274	10.4179	10.6062	10.0213	0.492673	0.340637	0.148085	0.787771
CG8481	0.633393	6.96578	7.85236	7.64169	8.46167	8.82944	8.27697	0.633393	0.438154	0.148291	0.788111
PP2A	0.5329	7.53916	8.00658	8.48249	8.14154	7.94354	8.16111	0.5329	0.368753	0.148418	0.788111
mbc	0.52224	12.4168	12.8959	13.1445	13.2502	13.6981	12.8374	0.52224	0.361749	0.148837	0.789177
SC35	0.514673	9.21675	9.96954	9.96792	10.3224	9.99416	9.84482	0.514673	0.356553	0.148889	0.789177
AGO1	0.455284	12.0213	12.1254	12.639	12.411	12.4869	12.0123	0.455284	0.31583	0.14943	0.791331
sel	0.621208	7.10852	7.79962	7.81401	8.36521	8.13035	7.31813	0.621208	0.431356	0.149831	0.792738
U4	0.585565	6.85798	7.68797	7.67363	8.1235	8.13035	8.01857	0.585565	0.407003	0.150229	0.793417
ena	0.461002	10.5265	10.5408	11.0196	10.9692	11.2202	10.6914	0.461002	0.320425	0.15023	0.793417
SF1	0.476607	9.21189	9.62657	9.71003	10.0867	9.85618	9.76934	0.476607	0.332021	0.151153	0.79647
Lac	0.433201	10.599	10.8111	11.194	11.0879	10.6808	10.5546	0.433201	0.301818	0.151201	0.79647
Xpac	0.871374	4.45943	4.88888	5.38296	5.71751	5.76695	4.9962	0.871374	0.607124	0.151217	0.79647
blanks	0.535564	7.88874	8.53043	8.58683	8.95017	8.85441	8.46788	0.535564	0.374479	0.152672	0.803412
pbl	0.529572	8.88264	9.58265	9.49148	10.0609	10.1578	9.84012	0.529572	0.370651	0.153072	0.804296
Su(Tpl)	0.465019	12.2886	12.3384	12.9468	12.5883	12.6711	12.1374	0.465019	0.325503	0.153114	0.804296
ergic53	0.475327	8.59619	8.89249	9.21223	9.24107	9.20989	8.87884	0.475327	0.33312	0.153611	0.80618
CG5618	0.469641	8.81378	8.64163	9.34379	9.03944	8.67784	8.73429	0.469641	0.329253	0.153757	0.806206
Rpt6	0.592255	7.62205	8.63304	8.69972	8.90338	8.73273	8.08366	0.592255	0.415495	0.154035	0.806206
CG1105	0.652588	7.2384	8.29488	8.24094	8.74136	9.24268	8.20077	0.652588	0.457969	0.154169	0.806206
Nup358	0.452046	11.0341	11.3724	11.6179	11.7107	11.7972	11.4024	0.452046	0.317236	0.154171	0.806206
mRpL38	0.821705	5.52356	6.78419	5.16057	5.71751	5.31127	5.48805	-0.821705	0.57684	0.154304	0.806206
wtrw	0.70523	6.83289	6.56695	6.35696	5.51106	5.64142	5.35375	-0.70523	0.495383	0.154561	0.806276
CG14411	0.542879	9.13186	9.72076	9.87022	10.1167	10.4892	9.63645	0.542879	0.381523	0.154758	0.806276
CG9849	0.468347	8.59991	8.97974	9.19031	9.34589	9.52184	9.66509	0.468347	0.329169	0.154789	0.806276
CG1542	0.589814	6.40939	6.90324	7.38296	7.13255	6.85441	6.91506	0.589814	0.414645	0.154894	0.806276
CG15099	0.494593	11.1124	11.64	11.814	11.9711	12.1325	11.5065	0.494593	0.347797	0.155005	0.806276
CG8188	0.546321	7.46761	7.95239	8.0913	8.43997	8.49032	7.9504	0.546321	0.384636	0.155504	0.807814
Acox57D	0.551721	6.78136	7.17576	7.68413	7.38047	7.62493	7.67568	0.551721	0.388507	0.155577	0.807814
CG6084	0.452634	10.1176	9.86891	10.4521	10.4509	10.534	10.1396	0.452634	0.318879	0.155767	0.808047
YT521	0.514662	10.1137	10.9342	10.9765	11.2062	11.1571	10.7216	0.514662	0.362701	0.155908	0.808047
CG9775	0.508283	9.18488	9.83561	9.97435	10.1303	10.1318	9.60353	0.508283	0.358336	0.156058	0.808047
Tsp86D	0.567805	7.59246	7.98649	8.14546	8.56551	8.72502	7.90909	0.567805	0.400541	0.156309	0.808047
Art1	0.591682	7.63662	8.62873	8.35696	9.15047	9.1564	9.07034	0.591682	0.417509	0.156432	0.808047
CG8833	0.883952	5.78136	5.79962	5.33049	4.27005	4.42991	5.24413	-0.883952	0.623769	0.15645	0.808047
sro	0.8575	7.03342	5.79962	8.07545	6.09602	5.18199	5.90309	0.8575	0.605577	0.156774	0.809008
CG18155	0.766859	5.04439	5.76859	6.40849	5.98054	4.93687	5.0406	0.766859	0.541761	0.156924	0.809072
Updo	0.555257	6.84549	7.23371	7.77527	7.41053	7.45811	7.31813	0.555257	0.392573	0.157243	0.809634
msn	0.45149	12.6687	13.0382	13.2219	13.4056	13.6802	13.2604	0.45149	0.319312	0.157378	0.809634
Kr	0.485528	8.40514	8.78806	8.97221	9.20722	9.418	9.06498	0.485528	0.34348	0.157492	0.809634
l(1)G0334	0.554418	7.54689	8.30572	8.24803	8.76481	8.74423	8.43499	0.554418	0.392305	0.157588	0.809634
CkIalpha	0.484928	8.51175	8.73287	9.07545	9.14601	9.1245	8.62556	0.484928	0.343338	0.157835	0.809634
CG12746	0.522902	7.58496	7.97974	8.16806	8.45447	8.38656	7.96199	0.522902	0.370249	0.157863	0.809634
CG5149	0.68826	5.90689	6.54881	6.62	7.22001	7.53071	6.58116	0.68826	0.487537	0.158036	0.809814
Hmt4	0.455824	9.66	10.028	10.2778	10.3439	10.472	10.1281	0.455824	0.323104	0.158313	0.810526
dnk	0.660129	6.18982	7.25625	6.96792	7.85501	7.5743	7.52758	0.660129	0.468275	0.158627	0.811424
CG7183	0.847985	5.39232	6.15192	5.03503	4.89808	4.70555	4.51976	-0.847985	0.601925	0.158898	0.811711
CG5642	0.591539	7.5157	8.50241	8.28296	8.99549	8.91669	8.58866	0.591539	0.419955	0.158961	0.811711
tud	0.468128	9.57365	10.0297	10.0735	10.4742	10.4323	10.2966	0.468128	0.332816	0.159555	0.81326
CG10916	0.508866	8.20457	8.5258	9.01439	8.73543	8.82944	8.26299	0.508866	0.361855	0.159644	0.81326
CG11737	0.639806	6.18982	7.17576	7.11476	7.64351	8.13618	7.5431	0.639806	0.455007	0.159681	0.81326
ade5	0.469581	8.72451	8.61571	9.3238	8.92956	8.54393	8.45973	0.469581	0.334853	0.160811	0.817993
mip40	0.71123	5.16993	5.70446	5.82353	6.45447	6.7819	6.40559	0.71123	0.507444	0.161037	0.817993
CG31108	0.439925	9.90238	9.89069	10.4689	10.19	10.5263	10.2536	0.439925	0.31394	0.161123	0.817993
MRP	0.440526	10.4284	10.3769	11.033	10.6244	10.4204	10.2677	0.440526	0.314443	0.161223	0.817993
Actn	0.433329	11.0532	11.2086	11.6234	11.5067	11.5914	11.2129	0.433329	0.30937	0.161308	0.817993
CG31436	0.765492	5.08746	5.60258	5.89753	6.33418	4.64142	4.85418	0.765492	0.546955	0.161647	0.818408
bigmax	0.683195	5.45943	5.94547	6.19031	6.59198	6.06463	6.38852	0.683195	0.488228	0.161713	0.818408
CG5078	0.74123	5.08746	5.15192	5.82353	5.89808	5.85441	5.72412	0.74123	0.529932	0.161895	0.818408
trio	0.421604	13.1909	13.4173	13.6802	13.7784	13.8317	13.5454	0.421604	0.301458	0.161949	0.818408
RanBPM	0.459466	9.81538	10.2771	10.5614	10.4848	10.297	9.94311	0.459466	0.32877	0.162255	0.819246
CG3363	0.460398	9.61102	9.88708	10.3001	10.1258	9.98934	9.52758	0.460398	0.329646	0.162521	0.819427
mms4	0.985875	3.32193	4.63734	4.82353	5.33418	4.88243	5.0406	0.985875	0.705972	0.16257	0.819427
I	0.545614	7.78136	8.12154	8.49447	8.51798	9.17351	8.29082	0.545614	0.391025	0.162913	0.81973
CG5510	0.654476	6.45943	7.39477	6.38296	6.30247	6.65772	6.40559	-0.654476	0.469116	0.162978	0.81973
CG1703	0.504657	8.03342	8.4447	8.95064	8.53172	8.53513	8.20077	0.504657	0.361962	0.163249	0.81973
Rab39	0.607839	6.42626	7.21081	7.19031	7.71751	7.96989	7.45563	0.607839	0.436076	0.163353	0.81973
Pdk	0.483544	8.38802	9.0099	9.20496	9.22425	9.53071	9.35595	0.483544	0.346982	0.163447	0.81973
CG33199	0.530599	8.47168	9.4299	9.35368	9.7384	9.88934	9.81957	0.530599	0.380768	0.16347	0.81973
ana2	0.775311	4.90689	5.73688	5.5298	6.59198	6.11272	6.0406	0.775311	0.556651	0.163677	0.820063
CG4164	0.563903	8.40939	9.23938	9.5327	9.35365	9.57859	8.7001	0.563903	0.405638	0.164479	0.82338
Lamp1	0.472531	10.1033	10.3769	10.6403	10.7936	10.8667	10.2142	0.472531	0.340123	0.164743	0.823713
pgant5	0.424231	10.4294	10.2962	10.9032	10.6639	10.6197	10.4891	0.424231	0.305522	0.16497	0.823713
Hsl	0.501335	8.56224	9.31112	9.3238	9.6308	9.39387	9.56416	0.501335	0.361094	0.165022	0.823713
CG8500	0.623542	6.55459	7.67965	7.44597	8.15935	7.86849	8.0406	0.623542	0.449312	0.165207	0.823713
CG8306	0.526198	7.20945	7.67965	7.85173	8.1144	7.26945	7.23461	0.526198	0.379231	0.165277	0.823713
Ets21C	0.525503	9.83289	10.3272	10.432	10.7979	10.4755	9.59425	0.525503	0.37883	0.16539	0.823713
CG33655	0.486842	8.23362	8.86708	9.06344	9.0774	9.47661	9.25359	0.486842	0.351355	0.165866	0.825382
RpL11	0.504142	8.62205	9.42245	9.50042	9.65611	9.43937	9.14849	0.504142	0.364782	0.166961	0.826506
Slc45	0.912143	6.56986	5.28942	7.64169	5.71751	6.70555	5.12548	0.912143	0.660239	0.167114	0.826506
CG14883	0.617996	6	6.31112	6.55288	6.98054	7.0768	6.65441	0.617996	0.447714	0.167482	0.826506
Pp4	0.522399	7.7211	8.47385	8.5356	8.7879	8.56136	8.27233	0.522399	0.378622	0.167667	0.826506
Dg	0.468068	9.1267	9.21944	9.758	9.51452	9.6878	9.13831	0.468068	0.339364	0.167817	0.826506
Hsc70Cb	0.525008	10.3276	11.3084	11.3078	11.5326	11.4552	10.9453	0.525008	0.380837	0.16803	0.826506
LanB1	0.429863	9.53528	9.73888	9.95064	10.1813	10.2481	10.1548	0.429863	0.311954	0.168213	0.826506
CtBP	0.448908	11.9622	11.9157	12.5464	12.2099	12.2498	11.7031	0.448908	0.326077	0.168608	0.826506
CycG	0.481657	12.722	12.8037	13.3202	13.1657	13.5658	12.6966	0.481657	0.349888	0.168635	0.826506
CG14879	1.09935	5.83289	3.41495	6.91545	4.61797	3.88243	3.31813	1.09935	0.798744	0.168716	0.826506
RpL4	0.494324	9.69697	10.5419	10.6644	10.6841	10.5935	10.2642	0.494324	0.359324	0.168912	0.826506
Klp64D	0.536248	8.09803	8.83374	8.87938	9.19864	9.19321	8.54695	0.536248	0.389842	0.16896	0.826506
CG13563	0.79373	4.58496	5.37431	5.78506	5.85501	5.03997	5.08366	0.79373	0.577065	0.168989	0.826506
su(s)	0.419069	10.4979	10.5431	11.0754	10.7893	10.1068	10.0609	0.419069	0.304774	0.169126	0.826506
CG15744	0.475288	8.51175	9.03619	9.0834	9.43997	9.44643	9.55271	0.475288	0.345759	0.169249	0.826506
ytr	0.420533	9.69	9.80153	10.2158	10.1167	10.3009	10.1498	0.420533	0.305941	0.169269	0.826506
CG4496	0.805039	5.61471	6.39477	5.16057	5.33418	3.88243	3.90309	-0.805039	0.585672	0.169269	0.826506
CG14434	0.509624	7.39232	7.27845	7.72535	7.96037	7.48577	7.29998	0.509624	0.370945	0.169487	0.826506
Taf7	0.614308	7.29462	8.54423	7.27604	7.5788	7.33173	7.43914	-0.614308	0.447558	0.169884	0.826506
CRMP	0.648105	7.39232	8.54881	8.13785	9.15047	8.04617	8.78084	0.648105	0.47219	0.169892	0.826506
CG33156	0.549804	6.47573	6.78419	7.09916	7.27005	7.46739	7.32712	0.549804	0.400749	0.170082	0.826506
CG11658	0.680929	7.15987	6.37431	7.861	7.02007	7.64142	6.53536	0.680929	0.496348	0.170101	0.826506
CG12182	0.564923	7.2854	8.19922	8.05134	8.64351	8.35191	8.12548	0.564923	0.411865	0.170181	0.826506
CG10962	0.732198	5.90689	7.11539	5.89753	5.89808	5.67384	5.35375	-0.732198	0.534061	0.170374	0.826506
Scsalpha	0.460399	8.77479	9.16687	9.34709	9.53513	9.50617	9.18603	0.460399	0.335978	0.170586	0.826506
Set	0.573099	7.47573	8.45935	8.34379	8.85501	9.06463	8.5119	0.573099	0.418351	0.170718	0.826506
CG13096	0.503349	7.67243	8.32184	8.38938	8.6686	8.76319	8.62556	0.503349	0.367525	0.170824	0.826506
CG12065	0.489958	11.3231	11.7192	11.9966	12.052	12.3466	11.496	0.489958	0.357799	0.170884	0.826506
CG8547	0.618356	8.03892	7.4049	8.75551	7.85501	8.07073	7.14595	0.618356	0.451576	0.170896	0.826506
CG9098	0.726818	6.02237	5.49295	6.93315	5.89808	5.76695	5.38852	0.726818	0.531098	0.171149	0.826506
CG9005	0.457537	10.1267	10.0795	10.7936	10.2823	10.4441	10.0379	0.457537	0.334531	0.171407	0.826506
cyc	0.5703	6.39232	6.63734	6.96792	7.20294	6.62493	6.77756	0.5703	0.41705	0.17148	0.826506
CG1646	0.477142	9.36413	9.97124	9.94629	10.3748	10.2721	10.0406	0.477142	0.349071	0.17166	0.826506
Oatp58Db	0.59999	6.97728	6.99991	7.88849	7.20294	6.75184	5.9962	0.59999	0.439074	0.171785	0.826506
RpS10b	0.537309	7.26679	8.02639	8.18293	8.27822	8.1245	7.71045	0.537309	0.393354	0.17195	0.826506
CG8814	0.626085	5.97728	7.01321	6.91545	7.45447	7.32154	7.20565	0.626085	0.458818	0.172391	0.826506
ced	0.439784	12.3496	12.0007	12.8149	12.4073	12.4552	12.1589	0.439784	0.322676	0.172905	0.826506
Pvr	0.396794	12.0375	12.159	12.5082	12.4844	12.5951	12.684	0.396794	0.291386	0.173277	0.826506
CG7154	0.536814	6.75489	7.41495	7.70489	7.60503	7.88243	7.73767	0.536814	0.394217	0.173285	0.826506
CG9114	0.709845	5.20945	5.28942	5.89753	6.02007	5.7967	5.66863	0.709845	0.521319	0.173314	0.826506
Caf1	0.580198	8.61839	9.7803	9.38938	10.2659	10.2099	10.1306	0.580198	0.426167	0.173377	0.826506
jub	0.516769	7.17991	7.69624	7.81401	8.1235	7.78932	7.96199	0.516769	0.379669	0.173481	0.826506
snama	0.421135	9.65105	9.85974	10.2068	10.1527	10.225	10.0337	0.421135	0.309489	0.173596	0.826506
Nurf	0.541246	7.53138	7.93851	7.81401	8.64982	8.54393	8.26299	0.541246	0.397796	0.173637	0.826506
CG14054	0.76684	4.80735	5.49295	5.70489	6.16817	5.03997	5.35375	0.76684	0.563877	0.173848	0.826506
neb	0.53858	7.10852	7.42494	7.40849	8.13255	8.15353	8.00183	0.53858	0.396052	0.173871	0.826506
RpS6	0.49417	7.92481	8.50712	8.63089	8.83852	8.56136	8.24887	0.49417	0.363462	0.173951	0.826506
Su(dx)	0.525682	10.3332	11.1084	11.0594	11.5024	11.6728	10.9128	0.525682	0.386676	0.173991	0.826506
poly	0.461847	11.8857	11.1564	11.1196	11.0902	10.7192	10.5383	-0.461847	0.339729	0.174001	0.826506
CG3362	0.657799	5.35755	6.17576	6.38296	6.56551	7.01488	6.58116	0.657799	0.483991	0.17411	0.826506
CG3689	0.516552	8.19967	8.80345	8.69454	9.33418	9.09786	8.76769	0.516552	0.380278	0.174351	0.826506
CG17119	0.468193	8.55842	8.99991	9.34047	9.18131	8.00853	8.32712	0.468193	0.344744	0.174436	0.826506
spin	0.463239	12.994	13.2875	13.6039	13.619	13.841	13.0868	0.463239	0.341296	0.174688	0.826506
crb	0.669306	6.22882	5.79962	7.0834	6.16817	6.15927	5.9504	0.669306	0.49315	0.174716	0.826506
CG31467	0.735919	5.85798	6.02639	5.27604	5.13255	5.31127	5.31813	-0.735919	0.542291	0.174763	0.826506
CG8801	0.45882	9.10591	9.72076	9.94847	9.85774	9.80404	9.66863	0.45882	0.338244	0.174948	0.826506
Pdi	0.473578	11.4445	11.771	12.1931	11.9799	12.0415	11.2741	0.473578	0.349165	0.174999	0.826506
RhoGAP54D	0.571108	7.88264	8.93502	8.62	9.41795	9.44877	9.22502	0.571108	0.421164	0.175092	0.826506
CG5455	0.663926	7.42626	6.78419	8.3238	6.98054	6.64142	6.10473	0.663926	0.489623	0.175102	0.826506
geminin	0.648107	7.73471	9.03619	8.38296	9.68406	9.37428	9.46991	0.648107	0.47797	0.175112	0.826506
HP5	0.523118	7.22882	7.85236	7.82353	8.32632	8.44877	8.59983	0.523118	0.385801	0.175122	0.826506
CG42637	0.451784	10.2192	10.481	10.7948	10.8204	10.7509	10.1485	0.451784	0.333226	0.175167	0.826506
Gyc76C	0.451784	10.2192	10.481	10.7948	10.8204	10.7509	10.1485	0.451784	0.333226	0.175167	0.826506
tomboy40	0.615623	7	6.67129	7.861	6.89808	6.92345	6.40559	0.615623	0.45434	0.175423	0.826506
CG3847	0.559841	7.07682	8.12154	8.05942	8.41795	8.27474	8.19587	0.559841	0.413226	0.175479	0.826506
CG12582	0.578933	8.60363	8.26184	9.32044	8.64351	9.03997	7.91506	0.578933	0.427494	0.175657	0.826506
Cks30A	0.926318	3.45943	5.82999	5.21946	6.51106	6.5743	6.06229	0.926318	0.68405	0.175683	0.826506
Itp	0.426069	9.71253	10.0378	10.2673	10.3517	9.7707	9.95185	0.426069	0.314638	0.175687	0.826506
CG8334	0.520921	10.0755	10.6092	10.7911	10.978	11.7269	10.7267	0.520921	0.384954	0.175991	0.82727
CG5458	0.519707	7.14975	7.06521	7.81401	7.41053	7.38166	7.2816	0.519707	0.384671	0.176682	0.829852
Mnt	0.399063	11.6411	11.4678	11.9571	11.9553	11.6244	11.7548	0.399063	0.295529	0.176909	0.829981
Vha55	0.483652	10.4543	11.0913	11.1829	11.3918	11.3625	10.7301	0.483652	0.358241	0.176993	0.829981
rdgBbeta	0.554024	6.49185	7.17576	7.30352	7.53854	7.70555	7.48002	0.554024	0.410599	0.177239	0.830105
RhoL	0.539607	7.32193	7.97295	8.24803	8.19432	8.29051	7.61825	0.539607	0.399974	0.177303	0.830105
CG18347	0.525542	6.75489	7.05238	7.35696	7.51106	7.21541	7.27233	0.525542	0.390049	0.17786	0.831081
Mpcp	0.516686	8.74819	9.70446	9.65242	9.97049	9.915	9.55079	0.516686	0.383539	0.17793	0.831081
AnnIX	0.50443	12.151	12.6309	12.843	12.984	12.9821	12.0036	0.50443	0.374447	0.177937	0.831081
borr	0.686433	5.70044	6.43485	6.06746	7.28635	6.81134	6.6827	0.686433	0.50974	0.178098	0.831172
mop	0.505695	9.13699	9.93328	9.92654	10.2452	10.3743	9.81638	0.505695	0.375914	0.178547	0.832074
Sap30	0.625783	6.20945	7.05238	6.78506	7.70544	7.08888	7.20565	0.625783	0.465213	0.178576	0.832074
mab	0.406599	12.2784	12.6549	12.9071	12.8635	12.7153	12.7265	0.406599	0.30256	0.178992	0.833352
Art8	0.657514	5.67243	5.49295	5.96792	6.48304	6.31127	6.24413	0.657514	0.489778	0.179442	0.834525
PPO3	0.663771	6.35755	7.31112	5.96792	6.48304	6.06463	6.55079	-0.663771	0.494537	0.179529	0.834525
Ube3a	0.466508	8.72792	9.28942	9.31369	9.6686	9.72502	9.5178	0.466508	0.347713	0.179711	0.834707
CG17385	0.757975	5.58496	6.79962	5.43358	5.6686	5.53954	5.16613	-0.757975	0.565452	0.180091	0.835809
CG12717	0.664065	6.20945	7.31112	6.861	7.98054	7.77444	7.27233	0.664065	0.495644	0.18031	0.836163
TFAM	0.61779	6.50779	7.4049	6.38296	6.42533	6.62493	6.48805	-0.61779	0.461311	0.180504	0.836367
Pp2A	0.462924	9.58308	10.1459	10.3018	10.4049	10.1008	9.61275	0.462924	0.345931	0.180832	0.836367
egh	0.441723	8.72451	8.82999	9.26909	9.16817	9.42039	9.03512	0.441723	0.330119	0.180873	0.836367
Spt	0.575965	8.19476	9.34569	9.09916	9.74431	9.76507	9.16111	0.575965	0.43064	0.181071	0.836367
Pal1	0.529442	7.70044	8.52115	8.42735	8.92436	9.04617	8.63283	0.529442	0.395909	0.181131	0.836367
Sgt1	0.813836	5.85798	7.84494	5.78506	6.76481	7.60825	6.48805	-0.813836	0.608686	0.18121	0.836367
CG31109	0.654439	5.35755	6.22231	6.19031	6.76481	6.90991	6.71045	0.654439	0.489887	0.181582	0.837423
beta'Cop	0.479806	10.2562	10.8988	10.9743	11.2019	11.4423	10.8076	0.479806	0.359863	0.182433	0.840125
CG32576	0.484518	7.78136	7.81488	8.40215	8.15047	8.67784	8.16613	0.484518	0.363416	0.182455	0.840125
mud	0.558438	8.74819	9.89787	9.54139	10.3361	9.96335	9.96054	0.558438	0.419143	0.182751	0.840761
CG33229	0.44773	11.3123	11.4894	12.0422	11.6308	11.3767	10.8003	0.44773	0.336193	0.182938	0.840761
Hmr	0.572574	6.87036	7.4642	7.20496	8.17694	7.92345	7.91506	0.572574	0.430115	0.183119	0.840761
CG5196	0.493328	8.30378	8.9627	9.20496	9.11896	9.46276	8.89707	0.493328	0.370649	0.183195	0.840761
Pk17E	0.435559	8.51964	8.75678	9.11088	9.04424	9.33933	9.11254	0.435559	0.327443	0.183458	0.840761
CG7916	0.955405	3.32193	4.70446	4.48249	5.56551	5.50391	4.9962	0.955405	0.718435	0.18357	0.840761
baz	0.460121	9.56033	10.0795	10.0814	10.4954	10.424	10.0609	0.460121	0.346025	0.183605	0.840761
BM	0.459596	8.22882	8.36915	8.95498	8.53172	8.88589	8.65084	0.459596	0.345737	0.183741	0.840761
CG8173	0.562369	6.76818	7.16389	7.03503	7.91914	7.60825	7.65441	0.562369	0.423598	0.18431	0.841366
Arf79F	0.41939	11.4409	11.8111	11.9845	12.1263	12.1402	11.7935	0.41939	0.315919	0.184335	0.841366
Mtl	0.546802	6.91886	7.4642	7.49447	7.99053	8.19321	7.61825	0.546802	0.411986	0.184431	0.841366
LBR	0.569699	7.09803	8.09678	7.80442	8.59198	8.44877	8.44741	0.569699	0.429254	0.184448	0.841366
Bap60	0.580333	6.74147	7.67129	7.49447	8.15047	7.68978	7.34493	0.580333	0.437445	0.184627	0.841526
Cog7	0.58254	6.75489	7.38458	6.55288	6.48304	6.68978	6.42247	-0.58254	0.439404	0.184923	0.842219
CG11030	0.433672	8.85798	9.05881	9.31031	9.47595	9.45345	9.13575	0.433672	0.327288	0.185155	0.842528
Aldh	0.488609	12.5438	11.8988	13.066	12.3332	12.4564	12.083	0.488609	0.368852	0.185278	0.842528
und	0.476581	8.24317	8.83748	8.92433	9.15935	8.87547	8.52368	0.476581	0.360139	0.185727	0.843912
Ran	0.519412	9.5216	10.5579	10.4475	10.8274	10.8711	10.3874	0.519412	0.39269	0.185934	0.844197
omd	0.415899	11.8922	12.3202	12.3842	12.6767	12.3238	12.2527	0.415899	0.314594	0.186162	0.844577
HDAC4	0.397517	11.6055	11.8101	12.1436	12.0733	12.3996	12.1447	0.397517	0.301043	0.18668	0.845681
Eip74EF	0.501595	9.67066	9.05881	10.2498	9.43267	9.54612	9.75276	0.501595	0.379925	0.186753	0.845681
inx3	0.783945	5.70044	5.05238	6.70489	5.39558	4.88243	5.48805	0.783945	0.593902	0.186838	0.845681
pita	0.428259	9.19476	9.5871	9.72789	9.92956	9.54173	9.42247	0.428259	0.32487	0.187421	0.846328
CG9121	0.559101	8.03892	7.56695	8.80442	7.7764	7.37181	7.74439	0.559101	0.424149	0.187446	0.846328
CG12391	0.579489	7.05528	8.22231	7.92433	8.64982	8.32664	8.37124	0.579489	0.439693	0.187524	0.846328
wge	0.429552	11.0286	11.408	11.5108	11.7957	12.0419	11.6328	0.429552	0.325994	0.187616	0.846328
CG2199	0.527099	8.69349	9.59597	9.40215	10.0152	9.97152	9.44947	0.527099	0.400105	0.187704	0.846328
CG16791	0.395764	10.2842	10.4762	10.8044	10.7531	10.6019	10.6155	0.395764	0.300512	0.18785	0.846338
bocksbeutel	0.501827	7.18982	7.74487	7.84239	8.13255	7.71337	7.87272	0.501827	0.381248	0.188082	0.84673
CG10737	0.543385	9.35315	8.76073	10.0289	9.0774	9.73849	9.05148	0.543385	0.41388	0.189215	0.850283
msb1l	0.653262	6.12928	7.53043	7.0834	8.04902	8.05235	7.6827	0.653262	0.497674	0.189308	0.850283
Tom40	0.531933	7.21917	8.12154	8.00187	8.49712	8.36189	8.19096	0.531933	0.405254	0.18932	0.850283
Sap	0.517236	10.3966	11.4175	11.2489	11.7354	11.6987	11.1786	0.517236	0.394184	0.189463	0.850283
CG12643	0.536546	6.62936	6.76859	7.21946	7.25356	7.08888	6.66863	0.536546	0.409137	0.189719	0.850283
DIP1	0.45956	8.78136	9.38202	9.46435	9.67171	9.8168	9.45358	0.45956	0.350517	0.189827	0.850283
CG2162	0.412181	10.1984	10.2351	10.6604	10.5969	10.8562	10.4329	0.412181	0.314455	0.189933	0.850283
dlg1	0.419496	10.1687	10.3756	10.6255	10.7619	10.8571	10.4151	0.419496	0.320108	0.190033	0.850283
CG11961	0.614239	5.78136	5.97295	6.5298	6.45447	5.82584	6.06229	0.614239	0.469093	0.190392	0.850492
l(1)G0232	0.435952	10.0362	10.1307	10.62	10.4124	10.3999	9.80517	0.435952	0.333262	0.190828	0.850492
SMSr	0.545066	8.49185	9.33514	9.34379	9.6748	10.0768	9.09686	0.545066	0.416715	0.190871	0.850492
Dph5	0.525072	6.80735	7.09052	7.23381	7.69326	7.0768	7.29998	0.525072	0.401461	0.190907	0.850492
Hrb27C	0.454513	11.2796	11.5235	11.9099	11.8106	11.8816	11.0823	0.454513	0.347515	0.190909	0.850492
CG17360	0.450126	8.10329	8.51649	8.69454	8.84954	9.13909	8.89102	0.450126	0.344193	0.190951	0.850492
CG3731	0.45434	8.84862	9.50477	9.66572	9.6686	9.5743	9.31135	0.45434	0.347727	0.191349	0.85138
CG10026	0.786614	5	6.37431	5.62	7.22001	6.20435	5.92694	0.786614	0.602156	0.191441	0.85138
Nup44A	0.448864	8.2384	8.58488	8.97221	8.75899	8.6658	8.40134	0.448864	0.343802	0.191693	0.85145
CG10527	0.529734	9.12153	10.1949	9.95498	10.5538	10.2236	9.80998	0.529734	0.405982	0.191954	0.85145
CG15547	0.473807	8.17991	8.71263	9.16806	8.6748	8.52628	8.41405	0.473807	0.363165	0.192008	0.85145
CG1458	0.553138	6.76818	7.67129	7.51812	8.10524	8.31127	8.00743	0.553138	0.424086	0.192129	0.85145
mtacp1	0.446234	8.97728	9.35877	9.62817	9.6244	9.94354	9.42037	0.446234	0.342165	0.192183	0.85145
CG12214	0.622814	6.47573	6.39477	7.33049	6.71751	6.93687	5.92694	0.622814	0.478811	0.193343	0.855387
CG11873	0.39541	12.4134	12.5243	12.9048	12.8246	12.6871	12.3122	0.39541	0.304092	0.193499	0.855387
CG31688	0.491913	7.13955	7.32184	7.68413	7.76481	6.72114	6.6827	0.491913	0.378601	0.193844	0.855387
EcR	0.506093	12.1674	11.4941	12.7829	11.8064	12.0419	11.7586	0.506093	0.389515	0.193844	0.855387
CG18281	0.818493	4.45943	5.60258	5.70489	6.16817	6.11272	4.75109	0.818493	0.630103	0.19395	0.855387
CG18178	0.538843	6.33985	6.81488	6.98499	7.27005	7.65772	7.34493	0.538843	0.414854	0.193988	0.855387
CG9531	0.731078	4.85798	5.33249	5.43358	6.16817	5.67384	5.48805	0.731078	0.562991	0.194094	0.855387
nito	0.462672	9.64566	10.382	10.3372	10.6871	10.7641	10.4453	0.462672	0.356424	0.194255	0.855454
alc	0.446974	8.20457	8.59375	8.64707	9.04424	9.32919	9.28391	0.446974	0.344669	0.194693	0.856613
CG42258	0.400619	9.56986	9.73688	10.0081	10.1029	9.9764	9.82275	0.400619	0.309045	0.194867	0.856613
nesd	0.556607	6.6865	7.36397	7.16057	7.97049	7.84732	7.65441	0.556607	0.429547	0.195044	0.856613
SF2	0.522132	9.20701	9.93502	9.84473	10.3824	10.4012	9.52563	0.522132	0.402995	0.195104	0.856613
CG16717	0.785801	4.64386	5.70446	5.38296	6.51106	6.53954	5.58116	0.785801	0.606854	0.195363	0.856965
RpL36	0.517782	7.94251	8.4049	8.86562	8.53172	8.87547	7.97919	0.517782	0.400048	0.195562	0.856965
CHKov1	0.47363	8.9571	8.7803	9.60903	9.02007	8.48577	7.93872	0.47363	0.365985	0.195623	0.856965
CG13957	0.655922	5.20945	6.15192	6.35696	6.45447	6.18199	5.92694	0.655922	0.507481	0.196182	0.858125
CG2129	0.744711	5.61471	7.12767	5.5756	6.02007	5.96335	5.35375	-0.744711	0.576282	0.196264	0.858125
Sin1	0.598059	6.50779	7.21081	6.09916	6.48304	6.31127	6.24413	-0.598059	0.462863	0.196327	0.858125
CG14438	0.419389	10.2046	10.0411	10.763	10.2864	10.4036	10.186	0.419389	0.324861	0.19671	0.85916
WASp	0.517501	7.62205	8.56695	8.43979	8.89808	8.75184	8.48404	0.517501	0.401043	0.196916	0.859258
CG15634	0.624267	7.22882	7.09052	8.09916	7.38047	7.7967	6.38852	0.624267	0.483902	0.197026	0.859258
Aac11	0.512224	8.41785	9.27845	9.01023	9.74431	9.3963	9.16111	0.512224	0.39755	0.197589	0.860247
InR	0.51563	12.5365	11.8049	13.1014	12.2348	12.5641	11.9042	0.51563	0.400338	0.197751	0.860247
CG5872	0.594438	6.70044	7.37431	6.09916	6.7879	6.37181	6.48805	-0.594438	0.461588	0.197812	0.860247
CG6543	0.54583	7.14975	7.97974	7.88849	8.40308	8.27474	7.64006	0.54583	0.423933	0.197907	0.860247
ec	0.418085	9.72622	10.259	10.4258	10.4436	10.6435	10.5207	0.418085	0.324775	0.197988	0.860247
CG18547	0.769079	6.12928	6.37431	5.93315	4.81062	2.98934	4.08366	-0.769079	0.597922	0.198354	0.861202
Sec61gamma	0.593128	6.02237	7.19922	7.13019	7.48304	7.32154	7.13575	0.593128	0.461584	0.198798	0.862397
dco	0.421311	9.56224	9.9472	10.1977	10.1791	10.1932	9.79872	0.421311	0.328082	0.199085	0.862397
SoYb	0.518023	6.79442	7.10301	7.21946	7.69326	7.08888	7.34493	0.518023	0.403597	0.199311	0.862397
CDase	0.483037	13.9606	13.6884	14.6902	13.8036	13.9505	13.3159	0.483037	0.376541	0.199552	0.862397
CG14780	0.724514	4.85798	5.73688	6.06746	6.09602	4.88243	5.64006	0.724514	0.564891	0.199641	0.862397
A16	0.51713	6.87036	7.69624	7.88849	7.82185	7.58286	7.44741	0.51713	0.40355	0.200035	0.862397
CG14657	0.509261	6.75489	7.15192	7.40849	7.53854	7.68978	7.29082	0.509261	0.397532	0.200174	0.862397
mthl15	0.87521	4.32193	4.82999	5.03503	5.81062	4.35191	5.92694	0.87521	0.683297	0.200242	0.862397
Zn72D	0.463138	9.45533	10.1772	10.1995	10.4382	10.6597	10.1523	0.463138	0.362017	0.200782	0.862397
CG11109	0.555415	6.42626	7.33249	7.33049	7.65611	7.44877	7.10473	0.555415	0.434262	0.200903	0.862397
mio	0.489184	6.97728	7.43485	7.54139	7.8659	8.13618	7.9562	0.489184	0.382516	0.200946	0.862397
CG3308	0.510463	8.09276	8.95583	8.70489	9.40681	9.61035	9.30908	0.510463	0.399441	0.201269	0.862397
CG10341	0.546782	7.20945	8.31112	8.14546	8.6308	8.78932	8.32712	0.546782	0.427902	0.201313	0.862397
Su(var)2	0.426768	10.8925	11.3788	11.3162	11.8078	11.8794	11.7258	0.426768	0.334107	0.201482	0.862397
Rassf	0.485099	7.70044	8.45935	8.58123	8.64351	8.71337	8.32263	0.485099	0.37985	0.201573	0.862397
P5CDh1	0.491108	8.58871	9.25625	9.27951	9.60503	9.43465	8.7173	0.491108	0.384576	0.201598	0.862397
Inos	0.472234	10.9129	11.8875	11.9171	11.988	11.6383	11.2618	0.472234	0.370103	0.201972	0.862397
Start1	0.532432	6.71425	7.28942	7.35696	7.74136	7.88243	7.31813	0.532432	0.417432	0.202134	0.862397
cbs	0.468464	7.65105	7.79962	8.35696	8.01029	8.23727	7.82275	0.468464	0.367355	0.202226	0.862397
CG40228	0.471364	7.82655	8.21657	7.59797	7.52486	7.33173	7.38852	-0.471364	0.369688	0.202298	0.862397
Taf4	0.385221	10.1267	10.3272	10.6049	10.626	10.3569	10.4067	0.385221	0.302168	0.20236	0.862397
CG5555	0.56913	6.82018	7.64591	6.89753	6.51106	6.65772	6.51976	-0.56913	0.446493	0.202427	0.862397
sqd	0.412302	12.5587	12.7503	13.1485	12.9868	12.8986	12.3201	0.412302	0.323647	0.20269	0.862397
CG9674	0.46585	11.1299	10.7578	11.8068	10.8941	11.0077	10.8666	0.46585	0.365805	0.202842	0.862397
RhoGAP93B	0.416479	10.5507	10.4593	11.0943	10.7265	10.6778	10.2154	0.416479	0.327082	0.202906	0.862397
CG14252	0.851106	3.70044	4.49295	4.66307	5.27005	5.64142	5.31813	0.851106	0.66846	0.202935	0.862397
CG12075	0.604305	5.78136	6.45448	6.55288	6.9399	6.06463	6.55079	0.604305	0.474693	0.203002	0.862397
dmrt93B	0.729351	5.80735	5.76859	6.72535	6.27005	3.88243	5.61091	0.729351	0.573215	0.203235	0.862397
CG30424	0.700521	5.58496	5.56695	6.43358	6.09602	6.4108	5.12548	0.700521	0.550587	0.203261	0.862397
fu12	0.551565	7.33092	6.87438	7.98499	7.27005	7.34186	6.72412	0.551565	0.433559	0.203309	0.862397
CG5399	0.7135	6.64386	8.31649	6.35696	7.43997	5.96335	5.20565	-0.7135	0.560964	0.203402	0.862397
CG4935	0.672648	5.55459	5.67129	5.82353	6.64351	7.0768	6.10473	0.672648	0.528935	0.203478	0.862397
dmt	0.475104	8.15987	8.84122	8.69972	9.27414	9.17634	9.20565	0.475104	0.373648	0.203541	0.862397
CG13397	0.460851	7.69349	8.06521	8.51812	8.15935	7.83304	7.9962	0.460851	0.36273	0.203904	0.862397
Su(H)	0.471376	7.14975	7.25625	7.54139	7.7993	8.11862	7.89102	0.471376	0.371139	0.204056	0.862397
CG2656	0.487605	8.29462	8.65017	8.07545	7.90865	8.17634	7.45563	-0.487605	0.383989	0.204141	0.862397
CG1640	0.461865	8.63662	8.42494	8.99346	9.00044	9.34186	8.59983	0.461865	0.363868	0.204327	0.862397
HERC2	0.450012	9.17243	9.95411	9.93095	10.1878	9.98612	10.042	0.450012	0.354532	0.204329	0.862397
RPA2	0.577102	6.10852	7.10301	6.96792	7.51106	7.24807	7.11514	0.577102	0.4547	0.204372	0.862397
Mlc	0.455215	8.18488	8.65442	8.68934	9.07271	8.93687	8.59611	0.455215	0.358937	0.204715	0.863222
CG10516	0.641672	5.35755	5.41495	6.03503	6.02007	6.20435	5.87884	0.641672	0.506242	0.204969	0.863673
CG5026	0.520152	6.52356	6.93153	7.00187	7.48304	7.62493	7.41405	0.520152	0.410674	0.205305	0.863865
CG32409	0.511159	6.55459	7.07792	7.42109	7.27005	7.22638	7.31813	0.511159	0.403578	0.20531	0.863865
Psi	0.413257	8.85487	9.28942	9.5356	9.46525	9.72888	9.66686	0.413257	0.326515	0.205635	0.86461
CG1103	0.661048	5.83289	6.84494	5.66307	5.85501	6.35191	5.92694	-0.661048	0.522601	0.205901	0.865109
Mtor	0.448447	9.77149	10.4678	10.3471	10.8316	10.978	10.7963	0.448447	0.354675	0.20609	0.865248
Pp1	0.443119	9.81057	10.4459	10.49	10.713	10.9444	10.4669	0.443119	0.350706	0.206408	0.865248
me31B	0.486081	8.59619	9.44715	9.35039	9.75899	9.78746	9.30454	0.486081	0.384956	0.2067	0.865248
CG11779	0.394194	9.41785	9.48582	9.85405	9.83852	10.0477	9.78084	0.394194	0.312268	0.206821	0.865248
scramb1	0.436723	8.72792	8.54423	9.05134	9.10064	9.3594	8.80033	0.436723	0.346002	0.206877	0.865248
Cnot4	0.407832	9.35755	9.50947	9.89075	9.79361	9.75563	9.35595	0.407832	0.323201	0.207003	0.865248
Drp1	0.529216	8.14975	9.25065	8.99346	9.60503	9.85618	9.36252	0.529216	0.419465	0.207077	0.865248
ana1	0.498761	8.05528	8.93153	8.68413	9.35365	9.57	9.40347	0.498761	0.39536	0.207116	0.865248
CG32075	0.661082	5.90689	6.56695	5.74553	5.45447	5.35191	5.31813	-0.661082	0.524342	0.207386	0.865761
CG15309	0.693877	5.9542	4.76859	6.16057	6.20294	5.60825	5.48805	0.693877	0.551116	0.208016	0.867751
CG17454	0.535879	7.21917	7.63734	7.17552	6.56551	6.98934	6.62556	-0.535879	0.425759	0.20816	0.867751
pes	0.41538	10.8289	11.0239	11.3137	11.3757	11.5062	10.8819	0.41538	0.330239	0.208458	0.867886
galectin	0.471741	10.5613	10.1743	11.1483	10.4795	10.8086	10.0916	0.471741	0.375141	0.208572	0.867886
NijA	0.587848	6.33985	6.17576	7.09916	6.53854	5.88243	5.38852	0.587848	0.467664	0.208758	0.867886
svr	0.387603	9.94105	9.87074	10.4258	10.1482	10.1578	10.1946	0.387603	0.308376	0.208785	0.867886
CG1718	0.467379	8.99152	8.68797	9.47345	9.13705	8.90991	8.14086	0.467379	0.372397	0.209459	0.87007
Tom20	0.480657	7.6865	8.01981	8.43979	8.23688	8.56569	7.85418	0.480657	0.383378	0.209936	0.871436
pic	0.440452	8.56224	9.22802	9.28641	9.45447	9.63526	9.41405	0.440452	0.351592	0.210302	0.871811
NaPi	0.837565	4.64386	4.76859	5.5756	5.51106	2.98934	4.45563	0.837565	0.668686	0.210368	0.871811
CG13390	0.684725	5.70044	6.58488	5.5298	5.51106	5.22638	5.72412	-0.684725	0.546789	0.210473	0.871811
insc	0.428587	11.2538	11.4858	11.6991	11.9001	11.8833	11.1535	0.428587	0.342368	0.210631	0.871848
DOR	0.437609	12.4752	11.8435	12.9029	12.2964	12.4697	12.4546	0.437609	0.349727	0.210829	0.871926
MESK2	0.40653	10.6083	10.8898	11.0814	11.239	11.308	10.8108	0.40653	0.324984	0.210963	0.871926
Rab5	0.418409	10.9024	11.1853	11.5167	11.4198	11.4628	10.8235	0.418409	0.3347	0.211263	0.871926
CG6126	0.475422	7.31288	7.93851	8.16806	8.09602	7.47661	7.32712	0.475422	0.380339	0.211301	0.871926
CG7430	0.453338	8.35755	9.04593	9.02681	9.34589	9.2588	8.99902	0.453338	0.36297	0.211676	0.871926
ldlCp	0.484059	7.48382	7.77641	7.0834	7.22001	6.82584	7.00743	-0.484059	0.387673	0.211801	0.871926
CG6833	0.551196	6.26679	6.79962	6.98499	7.22001	7.76695	7.02962	0.551196	0.441602	0.211967	0.871926
l(2)dtl	0.555282	7.16993	8.36915	7.98499	8.79361	8.57	8.75109	0.555282	0.444957	0.212051	0.871926
Ras85D	0.434379	9.70908	10.364	10.3438	10.6545	10.6062	10.2828	0.434379	0.348183	0.212192	0.871926
CG2909	0.510554	7.32193	7.19922	7.87938	7.65611	7.53954	6.73767	0.510554	0.409377	0.212343	0.871926
ssx	0.500759	8.05528	9.10301	8.95931	9.35751	9.33427	8.9962	0.500759	0.401701	0.212546	0.871926
CG7536	0.435234	10.1799	9.66709	10.5854	10.1438	10.2694	9.86193	0.435234	0.349208	0.212637	0.871926
fl(2)d	0.434889	9.55842	10.0858	10.1995	10.3575	10.3767	9.81797	0.434889	0.349208	0.213001	0.871926
gek	0.430689	8.62571	9.0556	9.02269	9.51106	9.53292	9.5373	0.430689	0.345837	0.213002	0.871926
CG12730	0.506461	6.91886	7.67965	7.56429	8.09602	8.14777	8.00743	0.506461	0.406706	0.213031	0.871926
app	0.406204	9.83131	10.0732	10.2967	10.4272	10.5711	10.0903	0.406204	0.326425	0.213352	0.871926
Syx18	0.487193	7.60733	8.35355	8.44597	8.5788	8.37674	7.8354	0.487193	0.391535	0.213383	0.871926
Ca	0.412465	10.8502	11.303	11.4552	11.5563	11.7447	11.2512	0.412465	0.331558	0.213492	0.871926
CG14435	0.55433	6.20945	7.02639	6.89753	7.49712	7.48577	7.20565	0.55433	0.445664	0.213563	0.871926
CG6498	0.433271	10.0498	10.4738	10.7654	10.653	10.7985	10.1216	0.433271	0.348597	0.213905	0.871926
CG13124	0.424304	10.4491	10.619	11.0061	10.9139	10.9958	10.27	0.424304	0.341433	0.213973	0.871926
Pten	0.462009	7.70736	7.76073	8.24803	8.14154	8.6658	8.02962	0.462009	0.371801	0.214006	0.871926
CG34133	0.405428	9.31967	9.65442	9.91322	9.8901	9.91161	9.54887	0.405428	0.326315	0.214074	0.871926
RpL18A	0.502155	8.03892	9.22517	9.11476	9.37667	9.3963	9.34935	0.502155	0.404441	0.214383	0.872578
vib	0.457232	10.0941	10.6952	10.6919	11.0514	10.9829	10.2735	0.457232	0.368408	0.214568	0.872724
CG30456	0.396323	10.9851	11.0394	11.5232	11.2843	11.793	11.3023	0.396323	0.319713	0.215116	0.873229
Trx	0.455495	11.9809	12.4499	12.6936	12.686	12.6483	11.7245	0.455495	0.367549	0.215243	0.873229
CG9667	0.553568	6.12928	6.39477	6.78506	6.85501	7.14777	6.504	0.553568	0.446818	0.215378	0.873229
pUf68	0.400472	10.196	10.6416	10.738	10.9283	11.05	10.7669	0.400472	0.323568	0.215836	0.873229
GAPsec	0.755772	5.20945	6.22231	5.09916	4.98054	5.46739	4.80356	-0.755772	0.610746	0.215918	0.873229
RpL18	0.465343	7.72792	8.41495	8.33715	8.78216	8.61244	8.6862	0.465343	0.37606	0.215932	0.873229
l(1)G0020	0.513278	6.67243	6.68797	7.43358	6.89808	6.95017	6.89102	0.513278	0.414807	0.215942	0.873229
RpL7	0.50929	8.48784	9.62657	9.32044	9.96037	9.65569	9.55462	0.50929	0.411644	0.216009	0.873229
Pde1c	0.499898	8.15987	8.92802	8.58123	9.4724	9.25345	9.11514	0.499898	0.404074	0.216034	0.873229
CG30323	0.829805	4.32193	4.41495	4.89753	5.45447	5.53954	4.51976	0.829805	0.671308	0.21642	0.87332
CG40042	0.484006	7.87652	8.61135	7.69454	7.90865	7.88243	7.55079	-0.484006	0.391596	0.216464	0.87332
Mical	0.390449	10.7903	11.062	11.343	11.3025	11.5291	11.1099	0.390449	0.31614	0.216811	0.87332
CG7692	0.513103	7.09803	7.72076	6.91545	6.9399	6.92345	6.71045	-0.513103	0.415467	0.216829	0.87332
l(2)gl	0.416577	11.3832	11.5059	11.8958	11.8281	11.6567	10.9255	0.416577	0.337335	0.216866	0.87332
Klp10A	0.452989	9.11634	9.78225	9.73295	10.1212	10.1186	9.60353	0.452989	0.366889	0.216951	0.87332
inx2	0.700674	6.78136	6.47385	6.19031	5.61797	4.64142	2.80356	-0.700674	0.568014	0.217371	0.874409
Acph	0.621488	5.9542	6.67129	5.74553	5.71751	5.88243	6.16613	-0.621488	0.50422	0.217734	0.874557
CG9132	0.496346	7.48382	8.12767	8.13019	8.51798	8.68183	7.99055	0.496346	0.402959	0.218041	0.874557
CG18600	0.586189	5.80735	6.43485	6.30352	7.0774	6.67384	6.56606	0.586189	0.475906	0.218049	0.874557
fax	0.425541	11.0967	11.6666	11.6356	12.0103	12.2866	11.8204	0.425541	0.34578	0.218447	0.874557
CG30496	0.479108	7.04439	7.61135	7.90652	7.75313	8.09487	7.70356	0.479108	0.389437	0.218601	0.874557
Lerp	0.456273	8.16993	8.76859	8.68934	9.18131	9.29833	8.94457	0.456273	0.370944	0.218685	0.874557
CG32772	0.422566	8.33092	8.02639	8.48849	8.72351	8.51738	8.38422	0.422566	0.344064	0.219387	0.874557
Jra	0.536597	8.43045	9.7627	9.45212	10.049	9.8491	9.37558	0.536597	0.436999	0.219479	0.874557
CG40191	0.466796	8.32643	9.1728	8.24803	8.43267	8.37674	8.30908	-0.466796	0.380162	0.219489	0.874557
CG5969	0.546601	6.61471	7.50241	7.2621	7.99053	8.27474	7.73767	0.546601	0.44528	0.219619	0.874557
CG12125	0.473278	6.98868	7.36397	7.5756	7.74136	7.9764	7.59611	0.473278	0.385557	0.219629	0.874557
TSG101	0.474857	9.04712	9.93677	9.84239	10.2029	10.1333	9.56416	0.474857	0.387061	0.219888	0.874557
Tsp96F	0.433956	9.13699	9.02966	9.59241	9.43997	9.48805	8.76439	0.433956	0.353948	0.220182	0.874557
CG13016	0.597198	6.20945	6.91745	6.06746	5.9399	5.70555	5.77756	-0.597198	0.487243	0.220324	0.874557
14	0.40398	12.8759	13.1774	13.4297	13.4472	13.4496	12.8229	0.40398	0.329656	0.220403	0.874557
CSN7	0.499227	7.7879	8.35877	7.89753	7.22001	7.70555	7.35375	-0.499227	0.407419	0.220447	0.874557
Hmu	0.413946	8.82972	9.33249	9.52105	9.51106	9.41321	9.13831	0.413946	0.337836	0.220467	0.874557
CG33052	0.531255	6.65821	7.27845	7.20496	7.7993	8.08285	7.42247	0.531255	0.433727	0.220628	0.874557
RpL10Ab	0.443193	8.57743	9.3138	9.3765	9.4901	9.47431	9.12032	0.443193	0.361948	0.220777	0.874557
Pink1	0.445552	7.91289	8.33778	8.28985	8.83299	8.68581	8.61825	0.445552	0.364074	0.221029	0.874557
CG5664	0.447933	8.08215	8.54881	8.78017	8.78216	9.00853	8.42247	0.447933	0.366061	0.221081	0.874557
CycB3	0.525928	6.85798	7.88888	7.66307	8.25356	8.11272	7.93872	0.525928	0.429941	0.221233	0.874557
Mtap	0.725447	5.49185	7.55791	5.78506	6.42533	6.37181	6.37124	-0.725447	0.593184	0.221341	0.874557
CG6693	0.536191	6.20945	6.87438	6.74553	7.41053	7.40115	7.48002	0.536191	0.438496	0.221407	0.874557
iPLA2	0.422939	10.5245	11.0819	11.2267	11.2782	11.1289	10.5498	0.422939	0.345902	0.221438	0.874557
Cyp310a1	0.715459	4.80735	5.49295	5.5298	6.20294	4.88243	5.61091	0.715459	0.585532	0.221747	0.874557
pAbp	0.376748	12.9674	13.0878	13.4702	13.3379	13.2625	12.8336	0.376748	0.3084	0.22185	0.874557
PpD3	0.438601	8.12928	8.52115	8.62545	8.91391	9.20158	8.7173	0.438601	0.35909	0.221925	0.874557
sofe	0.607256	6.22882	7.59375	7.03503	8.1144	8.14199	7.87884	0.607256	0.497193	0.221946	0.874557
lute	0.44024	8.0607	8.56695	8.75053	8.7993	8.98612	8.51976	0.44024	0.360511	0.222027	0.874557
CG12025	0.438169	7.66534	8.18754	8.37002	8.40308	8.61244	8.40134	0.438169	0.358903	0.22214	0.874557
Rbp4	0.743309	5.24793	4.76859	5.78506	5.76481	3.98934	5.0406	0.743309	0.609023	0.222277	0.874557
scra	0.50219	8.73809	9.92451	9.60903	10.2285	10.2561	10.1761	0.50219	0.411737	0.222584	0.874557
CG2747	0.427463	10.2958	10.5071	10.876	10.7879	10.8729	10.073	0.427463	0.350484	0.222603	0.874557
bwa	0.662072	6.96578	5.91745	7.75551	6.27005	6.98934	6.40559	0.662072	0.54288	0.222633	0.874557
CG3342	0.633335	5.80735	6.53043	5.48249	5.6686	5.96335	5.75109	-0.633335	0.519892	0.223146	0.87512
Faf	0.4249	8.46352	8.69211	9.05134	8.96037	9.04926	8.504	0.4249	0.348796	0.223152	0.87512
CalpB	0.438012	8.74819	9.26462	9.39897	9.53172	9.52406	8.92694	0.438012	0.359616	0.223225	0.87512
CG11148	0.428903	11.9979	12.6605	12.4609	13.0674	12.6072	12.6966	0.428903	0.352483	0.223679	0.875482
Ide	0.415927	8.74819	8.7803	9.35039	8.98554	9.09188	8.6792	0.415927	0.341821	0.223681	0.875482
rno	0.371622	10.4707	10.7034	11.0144	10.91	11.1492	10.938	0.371622	0.305466	0.223766	0.875482
Tsp42Ee	0.410777	11.258	11.3345	11.8044	11.6034	11.6693	10.9526	0.410777	0.338145	0.224444	0.876991
CG32767	0.398821	9.29462	9.42742	9.76048	9.7619	9.80769	9.32712	0.398821	0.328409	0.224593	0.876991
CG42390	0.612856	6.88264	6.78419	6.30352	6.13255	6.03997	4.80356	-0.612856	0.504677	0.224613	0.876991
Elp1	0.476874	8.77479	8.49769	9.52105	8.55881	8.78932	8.42247	0.476874	0.392815	0.224751	0.876991
tbce	0.465831	8.14975	8.66709	8.78506	9.00044	9.23727	8.45973	0.465831	0.384299	0.225452	0.878512
Utx	0.415876	9.02791	8.87438	9.60074	9.09139	9.53071	9.21052	0.415876	0.343088	0.225454	0.878512
Karybeta3	0.467237	10.7151	11.6454	11.6255	11.8106	11.976	11.2793	0.467237	0.385698	0.225739	0.878512
CG31673	0.421032	7.91886	8.03944	8.42109	8.38047	8.21541	7.90909	0.421032	0.347557	0.22574	0.878512
CG33056	0.446303	11.3004	11.1512	11.7777	11.5622	12.1175	11.1184	0.446303	0.368873	0.226313	0.879413
RpL23A	0.437562	9.32643	10.2151	10.1922	10.3537	10.1112	10.0241	0.437562	0.361716	0.226401	0.879413
CG42240	0.483943	7.29462	7.47385	8.0913	7.60503	7.77444	7.15607	0.483943	0.400625	0.227058	0.879413
CG5009	0.468969	7.70044	7.52115	8.36351	7.72948	7.22638	6.97348	0.468969	0.38825	0.227084	0.879413
CG13907	0.419085	10.2503	10.9139	10.7838	11.2556	11.2996	11.2642	0.419085	0.346982	0.227124	0.879413
CG33172	0.519939	6.94251	7.76859	6.84239	6.9399	6.7819	6.81638	-0.519939	0.430518	0.22716	0.879413
Atg1	0.486082	9.44087	8.64591	9.91099	9.15935	9.61244	9.08896	0.486082	0.402536	0.227221	0.879413
CG11050	0.394353	12.9862	12.8873	13.6118	12.9843	12.6613	12.8571	0.394353	0.326665	0.227351	0.879413
U2af50	0.526588	6.49185	7.35355	7.40849	7.60503	7.53071	6.97348	0.526588	0.436235	0.227386	0.879413
CG18769	0.444957	10.8757	11.4017	11.4795	11.725	11.8254	10.9785	0.444957	0.368807	0.227633	0.879413
Tpc2	0.479103	8.18982	7.88888	8.861	8.08674	6.59138	7.01857	0.479103	0.397121	0.227647	0.879413
Prosalpha6	0.514856	7.21917	8.17576	7.90652	8.59198	7.72888	8.0406	0.514856	0.426872	0.227774	0.879413
Sirt4	0.572873	5.72792	6.54881	6.62	6.89808	7.20435	6.58116	0.572873	0.475286	0.228079	0.879512
isopeptidase	0.538215	7.18982	7.55791	7.47042	8.27005	9.00853	7.96774	0.538215	0.446552	0.228099	0.879512
Mpp6	0.511136	6.40939	6.62007	6.74553	7.27005	6.96335	6.89102	0.511136	0.424297	0.228333	0.879831
Cdep	0.359682	11.3554	11.4575	11.8805	11.6435	11.5157	11.4193	0.359682	0.298918	0.228868	0.880958
IntS2	0.455336	7.16993	7.68797	7.93315	7.87671	8.02119	7.74439	0.455336	0.378459	0.228926	0.880958
alphaSnap	0.470678	8.42626	9.11231	9.09524	9.44361	9.83483	9.06229	0.470678	0.391498	0.229268	0.881694
aur	0.561265	6.56986	7.31112	6.80442	8.03944	7.81861	7.7971	0.561265	0.467129	0.229549	0.88211
Coop	0.512114	6.49185	7.11539	7.24803	7.43997	7.8402	7.21537	0.512114	0.426484	0.229836	0.88211
mRpL1	0.677031	5.45943	6.31112	5.38296	5.13255	5.35191	5.61091	-0.677031	0.564169	0.23012	0.88211
trsn	0.683109	4.39232	5.79962	5.66307	6.16817	6.29051	6.51976	0.683109	0.569391	0.230249	0.88211
CG9149	0.479937	6.78136	7.30031	7.68413	7.38047	7.45811	7.23461	0.479937	0.400225	0.230463	0.88211
CG5346	0.453386	11.6073	12.1835	12.3133	12.4386	12.9118	11.9519	0.453386	0.378381	0.230829	0.88211
Nup98	0.408065	10.1874	10.7075	10.8188	10.936	11.1016	10.5877	0.408065	0.340605	0.230894	0.88211
Nca	0.420774	8.224	7.95239	8.54139	8.4901	9.01171	8.57363	0.420774	0.351278	0.23098	0.88211
bves	0.526981	11.0423	10.2323	11.6597	10.5854	10.9526	10.0596	0.526981	0.439965	0.231003	0.88211
Rlb1	0.614851	5.88264	6.60258	5.62	5.71751	6.01488	5.72412	-0.614851	0.513356	0.231031	0.88211
Ufd1	0.761615	4.75489	6.47385	4.96792	5.20294	5.64142	5.55079	-0.761615	0.635896	0.231032	0.88211
mia	0.578756	6.04439	6.75282	6.45825	7.42533	7.50391	6.90309	0.578756	0.483556	0.231355	0.882768
CG30493	0.423551	8.18488	8.51181	8.82353	8.73543	9.02748	8.5119	0.423551	0.354131	0.231685	0.88338
CG2277	0.466539	7.89482	8.72884	8.5356	9.08674	8.5743	8.64725	0.466539	0.390184	0.231818	0.88338
CG18815	0.442645	7.91289	8.51649	8.50634	8.84954	9.04617	8.65798	0.442645	0.37075	0.232511	0.885447
Nuf2	0.560323	5.70044	6.56695	6.43358	7.02007	7.5129	7.13575	0.560323	0.469847	0.233039	0.886809
CG5287	0.421336	8.59246	8.53965	9.20496	8.72948	8.96006	8.51976	0.421336	0.353402	0.233172	0.886809
dsh	0.509495	7.02237	8.18754	8.02681	8.40308	8.2209	8.0406	0.509495	0.42763	0.233481	0.887239
Bmcp	0.564439	5.88264	6.88888	6.98499	7.0774	7.6332	6.89102	0.564439	0.473853	0.233588	0.887239
Atx2	0.368689	9.71768	9.99322	10.2302	10.2306	10.2918	10.1498	0.368689	0.309903	0.234168	0.888334
CSN5	0.568674	6.26679	7.27845	6.30352	6.27005	6.48577	6.504	-0.568674	0.478222	0.234384	0.888334
Fibp	0.503589	6.98868	7.26739	6.45825	6.7879	6.59138	6.35375	-0.503589	0.423595	0.2345	0.888334
CG1812	0.446069	7.42626	7.60258	8.10698	7.7993	7.75184	7.36252	0.446069	0.375369	0.234697	0.888334
CG9376	0.639503	6.02237	7.34306	6.33049	6.02007	5.53954	4.9962	-0.639503	0.538331	0.234859	0.888334
betaTub56D	0.477579	10.1898	11.3691	11.1186	11.5912	10.9082	10.5943	0.477579	0.402063	0.234904	0.888334
Ccz1	0.670162	5.80735	6.67129	6.09916	4.89808	6.11272	5.69664	-0.670162	0.564235	0.234937	0.888334
Hmgcr	0.416719	8.00562	8.31112	8.55288	8.61152	8.73657	8.32712	0.416719	0.351212	0.235419	0.889579
CanB2	0.463259	7.12928	7.82246	7.78506	8.15047	8.03997	7.94457	0.463259	0.390741	0.235784	0.890386
tum	0.535227	7.60733	8.71263	8.13019	9.25356	8.87895	8.92989	0.535227	0.452835	0.237227	0.894335
CG11414	0.431833	7.96578	8.62007	8.56996	8.92956	9.00853	8.86348	0.431833	0.365512	0.237425	0.894335
z	0.452457	7.56224	8.35355	8.43358	8.4901	8.40599	8.10473	0.452457	0.383219	0.237733	0.894335
CG42542	0.443125	9.1267	9.07792	9.82116	9.20294	9.2588	8.53148	0.443125	0.375319	0.237737	0.894335
CG16817	0.490515	8.40088	9.57818	9.31707	9.83021	9.78561	9.40771	0.490515	0.415486	0.237769	0.894335
Lrch	0.358168	11.2384	11.4472	11.6538	11.7539	11.7065	11.4448	0.358168	0.303417	0.237822	0.894335
CG12001	0.553235	6.40939	7.4049	7.24803	7.7879	7.99577	7.15607	0.553235	0.468742	0.237899	0.894335
Chro	0.439165	9.77149	10.607	10.3862	10.9373	10.3355	10.568	0.439165	0.372574	0.238505	0.896038
scf	0.418553	10.2946	10.7034	10.3271	9.81624	9.69374	9.15355	-0.418553	0.355346	0.238847	0.896496
Brca2	0.488141	7.32193	7.85236	7.01855	7.22001	7.49487	6.91506	-0.488141	0.414502	0.238933	0.896496
Ahcy13	0.520543	7.45943	8.53965	8.10698	8.99549	8.95017	8.5431	0.520543	0.442447	0.239391	0.89764
l(2)03709	0.381024	9.17493	9.18461	9.63089	9.48658	9.49487	9.12291	0.381024	0.324185	0.239863	0.898836
cib	0.40598	10.1396	10.7218	10.861	10.87	10.6062	10.0823	0.40598	0.345539	0.240027	0.898875
CG1092	0.374169	9.68299	10.054	10.1829	10.3224	9.95182	9.76769	0.374169	0.318692	0.240364	0.899244
trr	0.379489	10.3554	10.8168	11.0175	10.9489	11.0971	10.7776	0.379489	0.323271	0.240433	0.899244
CG12253	0.582552	5.35755	5.88888	6.24803	6.20294	5.88243	6.01857	0.582552	0.497036	0.241176	0.901447
Grip71	0.486708	7.17991	7.91745	7.70489	8.38047	8.66983	8.19096	0.486708	0.415468	0.24141	0.901477
CG13773	0.671516	5.55459	6.24503	5.38296	5.13255	4.70555	4.64006	-0.671516	0.573325	0.241492	0.901477
mRpL15	0.659982	5.55459	6.02639	5.16057	5.13255	5.13618	5.16613	-0.659982	0.564121	0.242029	0.902906
dgt5	0.473186	7.25739	7.97295	7.77527	8.41795	8.58286	8.26766	0.473186	0.404628	0.242229	0.903079
CG9941	0.448819	6.98868	7.53043	7.67363	7.7879	7.59984	7.61091	0.448819	0.384113	0.242623	0.903183
CG13865	0.536698	5.80735	6.15192	6.27604	6.74136	6.85441	6.62556	0.536698	0.459339	0.242639	0.903183
CG8121	0.525229	7.18982	8.19922	7.70489	8.72948	8.31641	8.12032	0.525229	0.449602	0.242722	0.903183
Rabex	0.477931	8.77479	9.67339	9.39578	10.068	10.0306	9.39281	0.477931	0.409246	0.242874	0.903183
Dhap	0.46452	9.06609	9.93677	9.84239	10.1965	10.0493	9.29082	0.46452	0.397939	0.243084	0.903325
Rif1	0.485896	9.21917	10.2853	9.81401	10.716	10.4347	10.4607	0.485896	0.416477	0.243339	0.903325
CG32512	0.463307	8.70736	8.53965	9.24094	8.91914	9.20435	8.16111	0.463307	0.397146	0.243375	0.903325
CG7849	0.633701	5	5.85974	5.74553	6.42533	5.82584	5.69664	0.633701	0.543737	0.243834	0.904457
l(3)76BDm	0.457294	7.98299	8.80345	8.60903	9.15491	9.3368	8.94457	0.457294	0.392893	0.244458	0.904662
ppa	0.395361	8.69697	8.34306	9.04321	8.7993	8.9764	8.78084	0.395361	0.339692	0.244472	0.904662
Mgat1	0.508142	6.82018	7.67965	6.72535	6.87671	6.93687	6.87884	-0.508142	0.43662	0.244502	0.904662
Mdh2	0.532416	6.6865	7.63734	7.20496	8.17694	8.40599	7.96774	0.532416	0.457483	0.244507	0.904662
Socs36E	0.479569	13.2919	12.7309	13.8636	13.0627	13.6988	12.6691	0.479569	0.412306	0.244774	0.905075
Trc8	0.459973	8.49985	9.36915	9.28296	9.61475	9.78004	9.10734	0.459973	0.396028	0.245453	0.906443
Nhe2	0.359391	9.53333	9.74487	9.96147	10.0418	9.85087	9.75609	0.359391	0.309586	0.245692	0.906443
Vha44	0.370204	9.53333	9.87256	10.0972	10.068	10.1449	9.88798	0.370204	0.31891	0.245707	0.906443
CG15861	0.645372	5.32193	5.19922	6.03503	5.76481	4.50391	4.64006	0.645372	0.556018	0.245763	0.906443
snRNP	0.424638	7.9542	8.64591	8.59241	8.91914	9.06157	8.9504	0.424638	0.366106	0.246098	0.906909
ACC	0.386499	10.9248	11.1284	11.5629	11.2536	11.5207	10.9358	0.386499	0.333455	0.246426	0.906909
mtSSB	0.575524	5.78136	5.37431	6.30352	6.02007	6.08888	6.47193	0.575524	0.496626	0.24651	0.906909
CG9004	0.490613	6.50779	7.09052	7.00187	7.5788	7.40115	7.23461	0.490613	0.4235	0.246672	0.906909
CG18809	0.457075	8.25739	9.26184	9.04728	9.51798	9.45811	9.26064	0.457075	0.394644	0.246784	0.906909
aop	0.362912	12.3219	12.0846	12.7367	12.3838	12.4024	12.1216	0.362912	0.313365	0.246818	0.906909
Dpit47	0.473742	7.6865	8.55337	8.24094	8.98054	9.29051	8.93872	0.473742	0.410169	0.248094	0.90982
mura	0.344486	10.6046	10.7004	11.0483	10.945	10.3927	10.3114	0.344486	0.298304	0.248165	0.90982
CG16790	0.781618	4.70044	5.67129	4.74553	4.13255	4.76695	5.20565	-0.781618	0.676848	0.248176	0.90982
P32	0.459734	8.32643	9.12767	9.0913	9.37667	9.28002	8.53148	0.459734	0.398179	0.248258	0.90982
Khc	0.358239	15.7253	15.7225	16.154	16.0065	16.1741	15.6891	0.358239	0.310599	0.248754	0.90982
msps	0.375374	10.2831	10.5327	10.7863	10.7908	10.9625	10.4423	0.375374	0.325483	0.248794	0.90982
for	0.353217	12.0526	12.4487	12.5625	12.6702	12.3628	12.474	0.353217	0.306379	0.248961	0.90982
Alg	0.420484	8.29921	8.74088	8.21223	8.01029	8.1245	7.73767	-0.420484	0.364737	0.248976	0.90982
CG10188	0.402061	8.75489	9.31917	9.36677	9.55881	9.97315	9.58679	0.402061	0.348781	0.249008	0.90982
CG1902	0.398862	9.27845	9.85051	9.82353	10.1415	10.3607	10.0088	0.398862	0.346536	0.249733	0.911145
CG9646	0.393346	9	9.30842	9.37002	9.72051	9.32664	8.91804	0.393346	0.341785	0.249791	0.911145
CG2051	0.453757	7.65821	8.31112	8.13019	8.75313	8.53954	8.19096	0.453757	0.394316	0.249838	0.911145
CG43976	0.428763	11.0795	11.3698	11.6152	11.7047	12.339	11.3125	0.428763	0.373075	0.250445	0.912374
blow	0.407006	8.71081	8.78419	9.29328	9.00044	8.48577	7.88494	0.407006	0.354174	0.250486	0.912374
Art7	0.607626	6	6.62007	6.03503	5.33418	5.22638	5.58116	-0.607626	0.529211	0.250897	0.913148
ssp3	0.429362	8.55075	9.11539	8.95931	9.55881	9.88243	9.42665	0.429362	0.374072	0.251048	0.913148
CG2898	0.658239	5	5.05238	5.74553	5.61797	5.22638	4.80356	0.658239	0.573618	0.251166	0.913148
wun	0.350011	12.2155	12.2227	12.719	12.4017	12.5313	12.2717	0.350011	0.305316	0.251634	0.913421
CG32536	0.67134	5.61471	5.76859	5.38296	4.51106	5.22638	5.35375	-0.67134	0.585701	0.251706	0.913421
CG31176	0.782011	5.42626	5.37431	4.96792	4.13255	4.76695	3.69664	-0.782011	0.682274	0.251719	0.913421
CG6744	0.488618	6.88264	7.49295	6.62	6.83299	6.68978	6.64006	-0.488618	0.426431	0.251865	0.913421
ana3	0.449868	7.77479	8.60697	8.43979	8.91914	9.17351	8.80356	0.449868	0.392877	0.252183	0.914009
Grasp65	0.456323	7.64386	8.60697	8.43358	8.85501	8.6658	8.52368	0.456323	0.398691	0.252395	0.914065
loco	0.371322	12.7723	12.857	13.1709	13.2021	13.3898	12.7538	0.371322	0.324505	0.252511	0.914065
MP1	0.429857	7.26679	7.35355	7.78506	7.69326	6.7819	6.65441	0.429857	0.375933	0.252856	0.914747
Ssu72	0.399847	8.33985	8.86708	9.05134	9.00044	9.13035	8.78736	0.399847	0.350146	0.253477	0.915593
CG12935	0.711098	4.24793	5.24503	4.82353	6.02007	6.29051	5.80356	0.711098	0.622991	0.253693	0.915593
CG11899	0.518056	5.9542	6.37431	6.59797	6.7879	6.08888	6.31813	0.518056	0.453872	0.253697	0.915593
RpL35	0.425506	8.40514	9.20792	9.11476	9.43997	9.38411	9.0916	0.425506	0.373077	0.254065	0.915593
zf30C	0.387449	8.48382	8.78419	8.93315	9.11896	9.47661	9.09423	0.387449	0.33971	0.254067	0.915593
CG1074	0.443066	7.29462	7.67965	8.16806	7.6686	7.58286	7.29998	0.443066	0.388631	0.254257	0.915593
CG4825	0.481318	7.24793	8.00658	7.861	8.40308	8.82584	8.09423	0.481318	0.422355	0.25445	0.915593
MED27	0.649235	4.64386	5.63734	5.74553	5.98054	5.93687	5.42247	0.649235	0.569756	0.254496	0.915593
CaBP1	0.424388	9.52943	10.1504	10.3926	10.1943	10.3419	9.58116	0.424388	0.372435	0.254496	0.915593
CG11874	0.374676	8.67243	8.81488	9.2621	8.96037	8.6332	8.67216	0.374676	0.329028	0.254813	0.916169
Gp93	0.397431	11.2802	12.0358	12.0396	12.166	12.0481	11.6504	0.397431	0.349253	0.255143	0.916794
Hem	0.403982	8.54689	9.18754	9.09524	9.4901	9.48805	9.54117	0.403982	0.355218	0.255422	0.917234
CG8312	0.356779	10.2538	10.6277	10.6893	10.9204	10.9617	10.8918	0.356779	0.314003	0.255861	0.917707
CG7457	0.392536	8.10852	8.40993	8.74553	8.56551	8.26413	8.02962	0.392536	0.345546	0.255961	0.917707
CG9018	0.440995	7.53138	8.06521	7.49447	7.25356	7.28002	7.31813	-0.440995	0.388283	0.256059	0.917707
Mes	0.452248	8.56605	9.27293	8.88394	9.80214	9.7819	9.56606	0.452248	0.398448	0.256365	0.917707
CG2064	0.429067	7.98299	7.68797	8.50634	7.99053	7.4108	7.10473	0.429067	0.378077	0.256431	0.917707
CG7131	0.489954	7.14975	7.24503	7.96792	7.33418	6.72114	7.56606	0.489954	0.431786	0.256494	0.917707
Nopp140	0.397235	9.32193	10.0215	10.0019	10.2115	10.2168	9.92546	0.397235	0.350243	0.256722	0.917963
CG14642	0.458836	7.76818	8.84865	8.71515	9.00044	8.40599	8.21537	0.458836	0.404742	0.256941	0.918185
Nacalpha	0.457992	8.56605	9.58488	9.28641	9.89277	9.51514	9.17362	0.457992	0.404281	0.257275	0.918815
Ggamma1	0.404709	9.17493	9.73487	9.71515	10.0394	10.029	9.504	0.404709	0.357517	0.257635	0.918973
dbo	0.384286	8.23362	8.33778	8.64169	8.69936	8.30093	8.00183	0.384286	0.339627	0.257847	0.918973
Mcm3	0.557373	5.80735	6.95927	6.59797	7.39558	7.10085	6.85418	0.557373	0.492645	0.257892	0.918973
Ntmt	0.540648	6.33985	7.36397	6.27604	6.51106	6.73657	6.43914	-0.540648	0.477917	0.257946	0.918973
Uba1	0.353257	13.0189	13.0028	13.4336	13.2912	13.4426	12.9484	0.353257	0.312568	0.258401	0.91994
NC2alpha	0.458508	6.75489	6.85974	7.45825	7.03944	6.82584	6.92694	0.458508	0.405874	0.25861	0.91994
Hip14	0.411739	7.72792	8.02639	8.34379	8.24525	8.02748	7.58116	0.411739	0.364618	0.258799	0.91994
CG1927	0.384681	8.74819	9.0099	9.41165	9.10983	9.26413	8.86657	0.384681	0.34069	0.258846	0.91994
Src64B	0.397495	8.98584	9.46177	9.41165	9.83852	9.65366	10.0757	0.397495	0.352346	0.259262	0.920313
CG30152	0.535777	5.93074	5.91745	6.40849	6.51106	6.22638	5.72412	0.535777	0.475124	0.259464	0.920313
CG17471	0.370055	9.07682	9.35094	8.89302	8.80497	8.7707	8.58492	-0.370055	0.328337	0.259717	0.920313
spict	0.531199	7.48382	8.55337	7.95064	9.1144	9.29833	8.62191	0.531199	0.471337	0.259741	0.920313
Chc	0.395215	10.7474	11.4478	11.3421	11.7047	11.4593	11.1125	0.395215	0.350684	0.25975	0.920313
CoVIb	0.432091	8.59991	9.54423	9.34379	9.78216	9.72308	9.54887	0.432091	0.383521	0.259894	0.920313
wal	0.463419	7.31288	8.26739	8.1225	8.51106	8.74423	8.2816	0.463419	0.412091	0.260778	0.920832
SPoCk	0.36686	12.5572	12.2646	13.0278	12.4932	12.1027	11.87	0.36686	0.326312	0.260903	0.920832
CG16771	0.449867	6.9542	7.37431	7.50634	7.74136	7.52184	7.0406	0.449867	0.400165	0.260927	0.920832
CG11474	0.506511	6	6.82999	6.80442	7.13255	6.7967	6.79062	0.506511	0.450554	0.26093	0.920832
uzip	0.437693	8.84549	9.66919	9.33383	10.0774	9.59561	9.47396	0.437693	0.389481	0.261105	0.920832
RpL8	0.419378	10	10.8607	10.8794	10.945	11.04	10.4526	0.419378	0.373206	0.261133	0.920832
RpL9	0.401559	8.84549	9.29759	9.43669	9.54194	9.61661	8.98489	0.401559	0.357355	0.261141	0.920832
Mcm6	0.555112	6.71425	8.00658	7.27604	8.55881	8.18761	8.3405	0.555112	0.495255	0.262347	0.924139
Mi	0.363745	12.9789	12.9926	13.4963	13.1859	13.3703	12.8066	0.363745	0.324555	0.262394	0.924139
Srp54k	0.457623	7.91886	8.82623	8.48849	9.22001	9.06157	8.7971	0.457623	0.40848	0.262583	0.924248
CG2116	0.447148	7.29462	8.15192	8.01855	8.41795	8.10085	8.31813	0.447148	0.399691	0.263253	0.925065
cdc16	0.453349	7.75489	8.72481	7.77527	7.95017	7.98289	7.7971	-0.453349	0.4054	0.263449	0.925065
CG33331	0.634241	5.67243	6.79962	5.43358	5.9399	6.08888	5.24413	-0.634241	0.567601	0.26382	0.925065
CG12219	0.547228	6.33985	7.59375	6.33049	6.74136	6.89623	6.6827	-0.547228	0.489894	0.26398	0.925065
Gli	0.659405	6.42626	5.70446	7.38296	5.6686	5.53954	4.75109	0.659405	0.590568	0.264182	0.925065
RhoGEF4	0.631721	4.85798	5.67129	5.43358	6.33418	6.29051	5.77756	0.631721	0.565788	0.264194	0.925065
RhoGAP71E	0.360208	11.6398	11.8111	12.0513	12.1241	12.3061	11.7326	0.360208	0.322628	0.264217	0.925065
lin	0.397498	8.68299	9.31112	9.27604	9.56551	9.74041	9.39066	0.397498	0.356029	0.264218	0.925065
Ssrp	0.385597	8.21917	8.69624	8.78017	8.9399	8.8402	8.67216	0.385597	0.345472	0.26436	0.925065
mys	0.41028	10.4136	10.9873	11.1474	11.1303	11.2767	10.4556	0.41028	0.367614	0.264395	0.925065
bora	0.609488	5.52356	6.88888	6.09916	7.51106	7.35191	7.23461	0.609488	0.54661	0.264837	0.925957
CG31908	0.39158	7.81378	8.27293	8.47042	8.43267	8.59984	8.45563	0.39158	0.351278	0.264966	0.925957
Nbr	0.46649	7.45121	8.43485	7.40849	7.69326	7.42991	7.55844	-0.46649	0.418713	0.265235	0.92601
dock	0.360923	8.95128	9.30842	9.55288	9.44724	9.22911	9.15102	0.360923	0.324	0.265297	0.92601
CG3107	0.382425	9.48985	9.91745	9.23024	9.43633	9.50617	9.04877	-0.382425	0.343528	0.26561	0.926531
CG15431	0.44742	9.80252	9.23371	10.3188	9.57217	9.47431	8.67216	0.44742	0.402151	0.265895	0.926531
poe	0.366168	11.3548	11.822	11.906	12.0376	12.1344	11.6752	0.366168	0.329245	0.266075	0.926531
Rpn9	0.436609	8.03892	8.93153	8.68413	9.24107	9.23455	9.0406	0.436609	0.392586	0.266079	0.926531
CG14812	0.572474	5.35755	6.15192	6.35696	6.39558	7.22638	6.26299	0.572474	0.51506	0.266366	0.926572
tou	0.445646	13.9754	13.3918	14.531	13.6551	14.0961	13.2864	0.445646	0.401012	0.266438	0.926572
CG11596	0.400305	7.64386	8.03944	8.20496	8.30247	8.60825	8.2583	0.400305	0.360341	0.26661	0.926572
rump	0.403394	9.26679	9.90858	9.69714	10.2944	10.2209	9.98914	0.403394	0.363244	0.266771	0.926572
l(2)k14505	0.454936	6.65821	7.49295	7.62	7.55209	7.64142	7.7971	0.454936	0.409752	0.266882	0.926572
pcs	0.471034	10.1923	9.41495	10.7863	9.64667	9.6658	9.21295	0.471034	0.424727	0.267417	0.927836
Rbp1	0.419627	8.51175	9.23371	9.02681	9.59198	9.3963	9.06229	0.419627	0.378702	0.267833	0.927836
mRpL19	0.471688	6.33985	7.06521	7.16057	7.27005	7.08888	6.90309	0.471688	0.425861	0.26803	0.927836
CG10158	0.572062	5.85798	6.65442	5.70489	5.76481	5.76695	5.58116	-0.572062	0.516534	0.268077	0.927836
CG5641	0.461887	6.79442	7.57594	7.40849	7.9399	7.59138	7.504	0.461887	0.417067	0.268092	0.927836
mRpL37	0.556135	5.93074	6.81488	5.861	5.89808	6.15927	6.01857	-0.556135	0.502589	0.268493	0.927836
CG5798	0.435249	7.57743	8.32184	7.54139	7.5788	7.64959	7.51976	-0.435249	0.393363	0.268518	0.927836
RpL35A	0.396943	8.71425	9.42494	9.52397	9.49361	9.60825	9.22982	0.396943	0.358755	0.268533	0.927836
CG6175	0.463981	7.8009	7.10301	8.28985	7.52486	7.46739	7.69664	0.463981	0.419704	0.268945	0.927836
zip	0.371756	11.5594	12.1824	12.1326	12.4063	12.5529	12.2444	0.371756	0.336406	0.269124	0.927836
CG42394	0.720761	5.64386	5.37431	6.66307	5.61797	5.53954	3.45563	0.720761	0.652568	0.269377	0.927836
fdl	0.435372	6.94251	7.51181	7.76543	7.60503	7.55702	7.2816	0.435372	0.394278	0.269495	0.927836
CG42533	0.343626	10.585	10.5465	10.9807	10.8344	11.0994	10.7164	0.343626	0.311206	0.269518	0.927836
dgt6	0.472153	6.75489	7.71263	7.47042	8.03944	8.11862	7.89707	0.472153	0.427782	0.269713	0.927836
Bruce	0.349791	10.8439	11.2408	11.3733	11.4372	11.725	11.3992	0.349791	0.316939	0.269744	0.927836
CG2211	0.442925	8.14466	8.79577	8.60351	9.22847	9.81498	9.09686	0.442925	0.401559	0.270021	0.927836
CG1427	0.488593	6.33985	7.18754	7.09916	7.49712	7.28002	6.86657	0.488593	0.443039	0.270104	0.927836
Rack1	0.385333	8.44708	8.93153	9.14166	9.04424	8.83304	8.45973	0.385333	0.349416	0.270117	0.927836
CG10809	0.483372	6.22882	7.24503	7.19031	7.41053	7.64959	7.48002	0.483372	0.438443	0.270256	0.927836
CG4973	0.51223	6.70044	7.59375	6.84239	6.53854	7.24807	6.58116	-0.51223	0.465152	0.270805	0.928861
bgcn	0.430715	7.97728	8.70446	7.69454	8.17694	7.89623	8.04605	-0.430715	0.391183	0.270872	0.928861
Cep135	0.39486	7.52356	7.90324	7.99346	8.23688	8.26945	8.26299	0.39486	0.359004	0.271386	0.929847
CG7970	0.622609	5.35755	6.31112	5.09916	5.45447	5.60825	5.66863	-0.622609	0.566179	0.271477	0.929847
CdGAPr	0.356414	9.8392	10.1698	10.418	10.3204	10.4766	10.0757	0.356414	0.324219	0.271637	0.929854
CG8097	0.530146	6.2854	6.19922	6.80442	6.74136	7.48577	6.33605	0.530146	0.483029	0.272403	0.930721
nej	0.33876	10.2515	10.6048	10.7984	10.7561	10.4546	10.4597	0.33876	0.308674	0.272437	0.930721
Rad23	0.391216	9.61102	10.2618	10.1977	10.5128	10.4144	9.94457	0.391216	0.356564	0.272561	0.930721
CG8671	0.364868	11.2033	10.978	11.6403	11.2536	11.3963	10.8788	0.364868	0.332575	0.272598	0.930721
CG12071	0.507125	7.62205	7.41495	8.3238	7.65611	5.60825	6.91506	0.507125	0.462427	0.27279	0.930721
CG11577	0.452313	7.15987	7.72884	7.03503	7.00044	6.55702	6.35375	-0.452313	0.412835	0.273242	0.930721
CG8478	0.505038	7.01123	8.15192	7.59797	8.61797	8.64142	8.3405	0.505038	0.461149	0.273442	0.930721
CG11248	0.464147	6.89482	7.12767	6.48249	6.61797	6.7967	6.47193	-0.464147	0.423846	0.273481	0.930721
Zyx	0.381962	8.64746	9.15192	8.42735	8.64351	8.77444	8.61459	-0.381962	0.348831	0.273526	0.930721
fs(1)h	0.346499	10.9396	11.3431	11.4613	11.5411	11.4144	11.1073	0.346499	0.316569	0.273717	0.930721
Mys45A	0.400475	7.56224	7.98649	8.33049	8.02979	7.8402	7.97919	0.400475	0.36602	0.273897	0.930721
Prp3	0.417166	7.30378	7.95927	7.98499	8.17694	7.9764	7.80998	0.417166	0.381378	0.274025	0.930721
CG14778	0.383309	7.87652	8.28942	8.51812	8.43997	7.98289	8.00743	0.383309	0.350473	0.274091	0.930721
CG4611	0.474496	6.55459	6.43485	7.13019	6.7879	6.35191	6.01857	0.474496	0.43427	0.274556	0.930721
jim	0.326297	11.3896	11.4496	11.7851	11.7062	11.7684	11.5149	0.326297	0.298636	0.27456	0.930721
Csp	0.360686	8.71081	9.08738	9.19765	9.342	9.3963	9.22502	0.360686	0.330113	0.274563	0.930721
lace	0.389877	11.0782	11.4828	11.6179	11.748	11.8375	11.0151	0.389877	0.357131	0.274969	0.930721
SRPK	0.348956	9.98157	9.96442	10.1811	10.4509	10.5646	10.1774	0.348956	0.319761	0.275141	0.930721
CG4455	0.509811	6.78136	7.34306	7.39578	7.7764	8.32154	7.07302	0.509811	0.46719	0.275172	0.930721
CG11723	0.476165	7	8.01981	7.05134	7.18566	7.18199	7.06229	-0.476165	0.436411	0.275232	0.930721
Hydr2	0.47626	8.40514	9.56244	9.2086	9.86319	10.1564	9.41616	0.47626	0.437026	0.275812	0.930721
CG8908	0.358987	10.7863	11.0099	11.487	10.993	10.2615	10.6026	0.358987	0.32954	0.275997	0.930721
sec24	0.360514	10.3783	10.9032	10.8564	11.1758	11.2154	10.9927	0.360514	0.330974	0.276043	0.930721
fok	0.658724	5.85798	4.99991	6.64169	5.39558	5.26945	4.58116	0.658724	0.604899	0.276162	0.930721
CG13384	0.381056	10.3185	10.8533	10.8044	11.1571	11.1362	10.5998	0.381056	0.350005	0.276279	0.930721
CG13605	0.469517	6.85798	7.55791	6.74553	6.81062	7.01488	6.6827	-0.469517	0.431361	0.276395	0.930721
fliI	0.413163	8.29921	9.03944	8.97221	9.27005	9.34438	8.81318	0.413163	0.379836	0.276711	0.930721
HipHop	0.455048	6.71425	7.42494	7.38296	7.72948	8.22638	7.67568	0.455048	0.418413	0.276791	0.930721
Exn	0.34419	11.0934	11.0612	11.643	11.1593	10.8606	11.0095	0.34419	0.316497	0.276818	0.930721
CG43775	0.774429	4.9542	4.15192	5.74553	4.89808	3.64142	5.12548	0.774429	0.712479	0.277059	0.930721
wol	0.413871	7.80735	8.06521	8.47042	8.22847	8.3368	7.64006	0.413871	0.380829	0.277141	0.930721
CG9246	0.376199	8.19967	8.67129	8.77036	8.88743	8.89279	8.66863	0.376199	0.346198	0.277187	0.930721
CG5447	0.440231	7.30378	8.05238	7.13019	7.42533	7.76695	7.62556	-0.440231	0.40524	0.277326	0.930721
Pmp70	0.397787	10.4179	9.95066	10.9343	10.166	10.0196	9.6827	0.397787	0.36619	0.277352	0.930721
l(1)G0148	0.445537	7.90087	8.99991	8.71003	9.23688	9.56353	9.30226	0.445537	0.410269	0.277495	0.930721
Snx1	0.506213	7.96578	9.14287	8.69972	9.53513	9.86322	8.90609	0.506213	0.466255	0.277611	0.930721
CG8051	0.443776	7.03342	7.54881	7.73547	7.7764	7.84732	7.14595	0.443776	0.40918	0.278121	0.930987
Sur	0.367309	11.8273	11.6255	12.2036	11.9824	11.9629	11.2589	0.367309	0.338851	0.278372	0.930987
FER	0.357955	10.6944	11.0905	11.2293	11.2975	11.4376	10.921	0.357955	0.33026	0.278428	0.930987
Indy	0.327095	11.4221	11.3104	11.7936	11.5879	11.8949	11.666	0.327095	0.301841	0.278513	0.930987
e(y)1	0.571845	5.04439	5.85974	5.89753	6.23688	5.85441	6.20565	0.571845	0.5279	0.2787	0.930987
Mbs	0.354023	10.7756	11.1868	11.2284	11.4617	11.7323	11.3232	0.354023	0.326848	0.278745	0.930987
Elf	0.338124	10.6537	11.0443	11.1559	11.2432	11.392	11.1891	0.338124	0.312264	0.27889	0.930987
wdb	0.351398	11.3337	11.5843	11.8696	11.7597	11.9621	11.4104	0.351398	0.324624	0.279041	0.930987
CG6133	0.503842	6.32193	7.65442	7.38296	7.85501	7.42039	7.43083	0.503842	0.46553	0.279121	0.930987
CG4091	0.44907	7.33092	8.21081	8.02681	8.50411	8.84732	8.27697	0.44907	0.415107	0.279334	0.931167
CG13001	0.508439	5.72792	6.53043	6.33049	6.98054	7.36189	7.07302	0.508439	0.470314	0.27967	0.931756
Gem2	0.702729	5.04439	6.60258	4.48249	5.85501	5.60825	5.31813	-0.702729	0.650562	0.280059	0.932522
MED15	0.389641	8.33985	9.05881	9.01023	9.24525	9.20989	9.02687	0.389641	0.361088	0.280554	0.93364
CG16896	0.419891	7.37504	7.59375	7.00187	7.13255	7.02748	6.87884	-0.419891	0.389348	0.280835	0.934042
smid	0.416272	7.76818	8.59375	8.50042	8.79361	8.9065	8.54695	0.416272	0.386848	0.281901	0.937056
Nhe1	0.395673	7.60733	7.70446	8.19765	7.88743	7.93018	7.56606	0.395673	0.367868	0.282112	0.937228
esc	0.5366	6.26679	7.52115	6.82353	8.04902	7.88243	7.89707	0.5366	0.499549	0.282747	0.938738
N	0.321935	11.9155	11.9389	12.3974	12.0838	11.6648	11.6522	0.321935	0.299812	0.282918	0.938738
fzo	0.422433	8	7.69624	8.60351	7.85501	8.00216	7.62556	0.422433	0.393522	0.283061	0.938738
Nedd4	0.348811	11.9855	11.5036	12.2997	11.8994	11.6923	11.6691	0.348811	0.325038	0.283208	0.938738
CG5214	0.445705	6.90689	7.77641	7.69454	7.99053	8.16498	7.72412	0.445705	0.41554	0.283454	0.939021
CG1234	0.430836	7.48382	8.10921	7.55288	7.22001	6.85441	7.08366	-0.430836	0.402401	0.284321	0.941361
CG1532	0.428192	6.88264	7.34306	7.5756	7.53854	7.39144	6.96199	0.428192	0.400073	0.284492	0.941395
Etl1	0.386939	7.89482	8.27293	8.40215	8.55881	9.08587	8.5774	0.386939	0.361746	0.28478	0.941817
l(1)G0230	0.590314	5.55459	7.03944	6.27604	7.5788	6.7967	7.0406	0.590314	0.552091	0.284965	0.941895
RpS17	0.420376	7.17991	7.91745	7.84239	8.16817	8.20435	7.94457	0.420376	0.393889	0.285862	0.944121
Gclm	0.499176	7.18982	8.7167	8.24803	8.95528	9.21816	8.90309	0.499176	0.467838	0.285979	0.944121
RpS15Aa	0.393461	8.88874	9.10611	9.5327	9.24107	9.40357	8.59983	0.393461	0.368869	0.286122	0.944121
CG7878	0.432343	9.97585	10.5316	10.5342	10.8713	11.3669	10.2166	0.432343	0.405796	0.286686	0.945451
Usp12	0.369792	11.6667	12.1534	12.2582	12.341	12.4906	11.8003	0.369792	0.347301	0.286985	0.945905
CG42271	0.424084	7.2384	8.09678	8.03503	8.26183	7.86147	8.13063	0.424084	0.39878	0.287577	0.946558
stmA	0.346811	10.0539	10.2408	10.3405	10.6388	10.6301	10.1848	0.346811	0.326493	0.288131	0.946558
Gga	0.422603	7.80735	8.58488	8.42109	8.88208	9.15927	8.59611	0.422603	0.397888	0.288183	0.946558
egr	0.378879	9.12928	8.47385	9.35368	9.06801	9.00216	8.82909	0.378879	0.356831	0.288331	0.946558
Pgk	0.430134	7.85798	8.23371	8.70489	8.22847	8.5743	7.69664	0.430134	0.405104	0.288332	0.946558
Rab14	0.460178	6.49185	7.05238	7.27604	7.23688	7.39144	6.71045	0.460178	0.43345	0.288389	0.946558
wnd	0.342498	10.8903	10.7167	11.352	10.9113	10.8186	10.5139	0.342498	0.32262	0.288412	0.946558
Pp2B	0.440453	7.40939	8.19339	8.13019	8.43997	8.63731	7.88494	0.440453	0.414981	0.288517	0.946558
CG12316	0.359459	8.99718	9.37173	9.63359	9.4724	9.389	8.96487	0.359459	0.338756	0.288638	0.946558
CG4788	0.632736	5.35755	6.87438	5.21946	6.02007	5.5743	5.31813	-0.632736	0.59686	0.289095	0.947528
CG14100	0.594419	5.52356	6.45448	5.09916	5.76481	5.60825	5.48805	-0.594419	0.56144	0.289718	0.948157
nemy	0.331634	10.1098	10.2604	10.3305	10.6856	10.9377	10.7833	0.331634	0.313259	0.289756	0.948157
CycT	0.352776	10.1459	10.6244	10.779	10.7354	10.7547	10.3057	0.352776	0.333241	0.289773	0.948157
IntS8	0.458411	6.80735	7.61135	6.70489	6.89808	6.92345	6.92694	-0.458411	0.433294	0.29007	0.948559
CG2025	0.366867	7.93664	8.10921	8.35039	8.43267	8.37181	8.07835	0.366867	0.346931	0.290299	0.948559
CG12173	0.60486	4.70044	5.33249	5.5298	5.76481	5.35191	5.38852	0.60486	0.572088	0.290382	0.948559
AGO2	0.343833	9.82177	9.82811	10.295	10.0298	9.59561	9.16362	0.343833	0.325355	0.290606	0.94871
CG31538	0.397965	7.98299	8.19922	8.76048	8.15935	8.28527	7.84169	0.397965	0.376692	0.290752	0.94871
CG4407	0.428408	8.15482	7.96613	8.79477	8.10524	8.35191	7.55844	0.428408	0.405745	0.291035	0.949105
Dd	0.362129	7.85798	7.94547	8.23381	8.29443	8.20435	8.09949	0.362129	0.343423	0.291668	0.950298
CG16892	0.536347	5.61471	5.82999	5.96792	6.51106	6.35191	5.69664	0.536347	0.508702	0.291725	0.950298
CG2918	0.375572	10.6537	10.9481	11.3684	10.9718	11.142	10.3853	0.375572	0.35661	0.292263	0.951026
lok	0.42055	7.30378	8.08423	7.861	8.41795	8.23727	8.25359	0.42055	0.399327	0.292274	0.951026
GEFmeso	0.386543	11.0947	11.6086	11.6571	11.8577	11.708	10.855	0.386543	0.367173	0.292454	0.951083
CG8929	0.40704	8.0607	8.99322	8.80922	9.18131	8.70162	8.6827	0.40704	0.387236	0.293192	0.952161
CG9147	0.630538	5.24793	6.73688	5.21946	5.81062	5.39144	5.16613	-0.630538	0.600127	0.293408	0.952161
AIF	0.379387	8.98014	9.6983	9.50929	9.97804	9.90479	9.79062	0.379387	0.361153	0.293494	0.952161
CG11760	0.476005	6.42626	5.85974	6.70489	6.59198	6.46739	6.53536	0.476005	0.453235	0.293609	0.952161
CG11882	0.542095	5.04439	5.91745	5.78506	6.33418	6.53954	6.58116	0.542095	0.516314	0.29375	0.952161
Picot	0.61488	6.35755	5.56695	7.13019	5.85501	6.24807	4.9962	0.61488	0.585651	0.29376	0.952161
CG32984	0.421127	9.02237	8.53505	9.5586	8.7764	8.95347	8.2583	0.421127	0.401397	0.294108	0.952332
Fak	0.374051	8.13955	8.56244	8.48849	8.95528	8.90308	8.73429	0.374051	0.356549	0.294138	0.952332
CG7289	0.506683	6.33985	7.41495	6.5298	6.39558	6.06463	6.37124	-0.506683	0.483799	0.294962	0.95315
CG7800	0.495737	6.49185	7.45448	6.96792	7.96037	8.0585	7.504	0.495737	0.473424	0.295038	0.95315
CG4585	0.40995	8.59246	9.29488	9.2656	9.51452	9.70946	8.90008	0.40995	0.391612	0.295179	0.95315
mri	0.429437	7.21917	8.18166	8.06746	8.33418	8.44877	8.05148	0.429437	0.410237	0.29519	0.95315
scrib	0.320255	11.412	11.6244	11.8488	11.8358	11.7447	11.4146	0.320255	0.305945	0.295205	0.95315
CG8300	0.732243	3.80735	5.67129	4.66307	6.36521	6.39144	5.64006	0.732243	0.699994	0.295528	0.95367
CG43427	0.366766	10.2167	9.91214	10.7455	10.049	9.93687	9.65441	0.366766	0.351078	0.296168	0.95439
Grip163	0.444375	6.9542	7.36397	6.45825	6.96037	6.67384	6.75109	-0.444375	0.425461	0.296274	0.95439
orb2	0.403845	11.4939	11.0007	11.9463	11.3332	11.8637	10.9813	0.403845	0.386669	0.296291	0.95439
CG2135	0.421255	6.55459	6.73688	7.11476	7.02007	7.20435	7.07302	0.421255	0.403454	0.296429	0.95439
A2bp1	0.369272	11.3783	10.6921	11.6893	11.1505	11.2588	11.0955	0.369272	0.353768	0.296566	0.95439
GATAe	0.452459	6.20945	6.24503	6.64169	6.71751	6.65772	6.53536	0.452459	0.434212	0.297401	0.955883
l(3)mbt	0.377419	8.87958	9.48343	9.33383	9.8078	10.1186	9.72412	0.377419	0.362245	0.297462	0.955883
CG10337	0.434407	8.13955	8.01981	8.69972	8.30247	8.32154	7.21537	0.434407	0.417065	0.297606	0.955883
fray	0.360078	11.8906	11.5287	12.3309	11.7786	11.6501	11.1498	0.360078	0.345888	0.297864	0.955883
CG44159	0.332027	12.0241	11.7228	12.2868	12.1359	12.5202	12.064	0.332027	0.318988	0.297933	0.955883
CG42697	0.403006	7.48382	7.66288	6.91545	7.39558	7.87547	8.19587	-0.403006	0.38738	0.298184	0.955883
CG31324	0.403269	12.1821	11.6502	12.6887	11.8894	12.109	11.3874	0.403269	0.387674	0.298234	0.955883
AMPKalpha	0.457808	6.93074	8.01981	7.73547	8.27822	8.68581	8.13063	0.457808	0.440254	0.2984	0.955883
CG5021	0.506021	6.32193	7.48343	6.5298	6.48304	7.13618	6.59611	-0.506021	0.486719	0.298499	0.955883
ns1	0.389822	7.5157	8.17576	8.14546	8.38805	8.07073	8.05148	0.389822	0.375184	0.298798	0.956316
CG32473	0.389856	7.79442	8.42494	7.70489	7.7993	7.96335	7.97348	-0.389856	0.375556	0.299235	0.957193
Amph	0.434353	6.96578	7.59375	7.38296	8.03944	7.36189	7.73767	0.434353	0.418589	0.299429	0.957291
CG12091	0.391942	8.66888	9.41995	9.14546	9.75899	9.89451	9.64905	0.391942	0.377855	0.299605	0.957299
snz	0.399303	7.33092	8.02639	8.19031	8.03944	8.40115	8.0569	0.399303	0.385107	0.299801	0.957299
CG4538	0.338314	8.97154	9.30842	9.44597	9.52829	9.68382	9.42037	0.338314	0.326369	0.299922	0.957299
mats	0.476327	6.10852	6.95927	6.72535	7.34978	7.53071	7.08366	0.476327	0.459814	0.300243	0.957637
glec	0.319419	9.73809	9.74686	10.134	9.98554	10.0259	9.8354	0.319419	0.308417	0.300355	0.957637
shg	0.561803	6.02237	7.22231	6.40849	7.85501	6.67384	7.29082	0.561803	0.542758	0.300628	0.957986
CG2241	0.523675	6.10852	7.47385	6.87938	7.88743	7.5129	7.16613	0.523675	0.50616	0.300854	0.958145
CG4615	0.481151	5.93074	6.93153	6.70489	7.23688	7.05235	7.27233	0.481151	0.465204	0.301005	0.958145
how	0.335963	10.6294	10.469	11.0113	10.7517	10.9201	10.4298	0.335963	0.325	0.301261	0.958439
plum	0.318646	11.0928	11.1254	11.5572	11.2853	11.2352	10.9372	0.318646	0.308388	0.301481	0.958617
CG2144	0.447583	6.78136	7.52115	6.68413	6.81062	6.67384	6.77756	-0.447583	0.433548	0.301898	0.95921
CG7745	0.446152	6.84549	7.55791	6.64169	6.9399	6.70555	6.69664	-0.446152	0.432249	0.301995	0.95921
Cyp6u1	0.420489	7.39232	8.05238	7.45825	7.20294	7.18199	6.84169	-0.420489	0.407736	0.30241	0.959497
CG14353	0.497591	5.67243	6.02639	6.43358	6.27005	6.82584	6.18603	0.497591	0.482743	0.302654	0.959497
CG8314	0.592529	4.90689	6.22231	5.66307	6.74136	5.98934	5.9962	0.592529	0.574981	0.302766	0.959497
CG30291	0.531871	6.08746	7.33249	6.48249	6.09602	5.88243	6.33605	-0.531871	0.516228	0.302868	0.959497
cutlet	0.475612	5.93074	6.78419	6.98499	6.7879	6.29051	6.53536	0.475612	0.461911	0.303169	0.959497
CG1275	0.383584	8.29002	8.38458	8.72535	8.71751	9.16212	8.35375	0.383584	0.372567	0.303212	0.959497
CG16903	0.388355	7.99435	8.70035	8.65242	8.89277	8.97965	8.52368	0.388355	0.377216	0.303232	0.959497
CG34455	0.63227	4.90689	4.76859	5.78506	5.05855	4.76695	5.24413	0.63227	0.614609	0.303604	0.959806
Rab35	0.427874	8.45121	9.5258	9.12635	9.81905	9.585	9.21537	0.427874	0.415968	0.303657	0.959806
CG31357	0.525994	6.33985	7.12767	6.64169	5.71751	6.46739	5.85418	-0.525994	0.51225	0.304501	0.960895
Camta	0.339486	8.82337	9.05881	9.25508	9.31444	9.63937	9.25359	0.339486	0.330684	0.304601	0.960895
exo84	0.431086	7.05528	7.93153	7.861	8.10524	8.49032	7.84795	0.431086	0.419947	0.304645	0.960895
sec8	0.359099	9.07682	9.62873	9.54427	9.90865	9.90479	9.55844	0.359099	0.34983	0.304658	0.960895
CG43783	0.39516	11.6344	11.1322	12.073	11.4635	11.9617	11.0923	0.39516	0.38547	0.305299	0.962104
CG7099	0.41195	7.17991	7.45448	7.00187	6.81062	6.68978	6.66863	-0.41195	0.401967	0.305441	0.962104
CG7928	0.521051	6.08746	6.82999	6.13019	5.81062	5.35191	5.87884	-0.521051	0.508522	0.305534	0.962104
Nup43	0.548309	5.16993	5.33249	5.74553	5.85501	5.73657	5.48805	0.548309	0.53544	0.305819	0.962483
velo	0.341749	10.1163	10.5893	10.5471	10.8632	10.7893	10.4453	0.341749	0.333968	0.306167	0.962691
CG15817	0.332309	9.39446	9.75875	9.88394	9.95528	9.97802	9.66686	0.332309	0.324872	0.306358	0.962691
CG7168	0.605299	4.80735	5.19922	5.21946	5.9399	5.22638	4.9962	0.605299	0.591776	0.306378	0.962691
MED1	0.362494	9.10591	9.67339	9.47042	10.0346	10.1142	9.9962	0.362494	0.354554	0.306594	0.962825
RhoGAP16F	0.393551	7.96	8.80727	8.71515	8.95017	9.25613	8.82909	0.393551	0.385198	0.30693	0.962825
CG5359	0.658795	4.52356	4.76859	4.66307	5.76481	5.18199	4.9962	0.658795	0.645182	0.307208	0.962825
endos	0.486408	5.88264	6.99991	6.89753	7.15047	7.23727	6.72412	0.486408	0.476361	0.307211	0.962825
CG11070	0.424093	7.2384	8.01981	7.19031	7.31841	7.28002	6.97348	-0.424093	0.41536	0.307242	0.962825
phol	0.394762	8.56986	9.49769	9.3238	9.65924	9.85087	9.41405	0.394762	0.386843	0.307505	0.963133
Bap	0.400882	8.39232	9.2812	9.06344	9.51106	9.50166	9.01022	0.400882	0.393419	0.308217	0.964325
Ocrl	0.387415	9.09011	9.95927	9.80922	10.1258	10.1862	9.67568	0.387415	0.380318	0.308364	0.964325
RfC3	0.568124	4.90689	6.19922	5.82353	6.59198	6.60825	6.10473	0.568124	0.557734	0.30838	0.964325
IntS10	0.49893	6.30378	7.53043	6.43358	6.64351	6.53954	6.2816	-0.49893	0.490588	0.309152	0.966224
jumu	0.391599	10.2597	11.1534	10.7728	11.4751	11.2734	11.0344	0.391599	0.385418	0.309611	0.967143
CG9238	0.396525	10.2021	9.87438	10.7838	9.99797	10.3126	9.50993	0.396525	0.390548	0.309961	0.967507
CG3313	0.564371	5.55459	7.03944	6.00187	5.81062	5.73657	5.9504	-0.564371	0.555976	0.310058	0.967507
CG5384	0.401358	8.15987	9.14589	8.87481	9.35751	9.32919	9.11514	0.401358	0.395728	0.310475	0.968001
CG8963	0.374168	8.10852	8.53965	8.78506	8.63717	9.26147	8.62191	0.374168	0.368974	0.310547	0.968001
CG18081	0.532158	5.20945	6.33249	5.93315	6.76481	6.95017	6.61091	0.532158	0.525313	0.311046	0.968303
Oscp	0.512515	5.88264	7.16389	6.55288	7.60503	7.32154	7.45563	0.512515	0.50607	0.311186	0.968303
CG5500	0.440079	6.33985	6.78419	7.05134	6.98054	7.56569	6.90309	0.440079	0.434884	0.311564	0.968303
CG5515	0.547461	5.80735	7.05238	6.03503	5.98054	5.96335	5.35375	-0.547461	0.54114	0.31169	0.968303
CG8078	0.476054	5.93074	6.76859	6.68413	7.05855	6.24807	5.97348	0.476054	0.470689	0.311826	0.968303
fbl	0.370373	8.3443	8.4882	8.83299	8.74136	9.05543	8.31813	0.370373	0.366241	0.31188	0.968303
CG10898	0.459055	5.97728	6.41495	6.62	6.71751	6.82584	6.35375	0.459055	0.453961	0.311911	0.968303
CG5828	0.471174	5.83289	6.60258	6.5298	6.91914	6.42991	6.40559	0.471174	0.466772	0.312768	0.968303
CG12020	0.752699	5.42626	4.41495	6.35696	4.71751	2.18199	4.08366	0.752699	0.745915	0.312929	0.968303
Med	0.374054	7.85798	8.56695	8.50634	8.74136	9.08285	8.7971	0.374054	0.370894	0.313206	0.968303
c12.2	0.434985	6.32193	7.24503	7.30352	7.27005	7.31127	7.24413	0.434985	0.431487	0.313403	0.968303
Spindly	0.514555	5.2854	6.33249	6.06746	6.69326	6.59138	6.53536	0.514555	0.510498	0.31348	0.968303
enc	0.306242	10.4878	10.7248	10.9892	10.8413	11.0753	10.9526	0.306242	0.304029	0.313801	0.968303
CG15445	0.397674	6.96578	7.47385	7.54139	7.72948	7.69769	7.31813	0.397674	0.39523	0.314327	0.968303
Acsl	0.335498	11.1066	10.9848	11.5861	11.1449	11.2615	10.741	0.335498	0.333725	0.314746	0.968303
Nipsnap	0.483103	5.90689	6.37431	6.50634	6.76481	7.08888	6.22502	0.483103	0.480716	0.314914	0.968303
CG30157	0.613227	5.24793	7.01321	5.5756	5.9399	5.64142	4.9962	-0.613227	0.610344	0.31503	0.968303
dmGlut	0.442911	7.14975	7.99991	7.59797	8.43997	7.98934	8.59239	0.442911	0.440891	0.315098	0.968303
CG4038	0.430928	6.2854	6.93153	7.19031	6.9399	6.86849	6.90309	0.430928	0.428982	0.31512	0.968303
CG14367	0.45412	6.71425	6.72076	7.56429	6.61797	6.55702	6.97348	0.45412	0.452108	0.315161	0.968303
CG4630	0.608424	7	5.53043	7.67363	5.9399	5.42991	5.0406	0.608424	0.605797	0.315217	0.968303
Dbp21E2	0.524279	5.88264	6.56695	5.66307	5.81062	5.22638	5.08366	-0.524279	0.522042	0.315242	0.968303
CG1218	0.470126	5.88264	6.49295	6.35696	6.96037	6.50391	6.43914	0.470126	0.468275	0.315402	0.968303
Tap42	0.456379	6.59991	7.02639	6.62	6.05855	6.37181	6.24413	-0.456379	0.45466	0.315484	0.968303
Srp68	0.372226	8.17493	8.88165	8.73042	9.12803	8.90991	8.68969	0.372226	0.370973	0.315679	0.968303
CG10555	0.395048	7.8009	8.62441	8.35696	8.91914	8.40599	8.56985	0.395048	0.393861	0.315855	0.968303
CG13585	0.367487	7.33985	7.28942	7.68413	7.68098	7.76695	7.61825	0.367487	0.366489	0.315995	0.968303
AnxB10	0.377419	8.02791	8.78419	8.75551	8.90338	7.73657	8.06229	0.377419	0.376462	0.316082	0.968303
mRpS5	0.343183	9.34207	9.58932	9.09524	9.15935	8.93687	8.39281	-0.343183	0.342313	0.316083	0.968303
CG44245	0.432135	6.6865	7.07792	7.58683	7.00044	7.05235	7.67568	0.432135	0.431051	0.316094	0.968303
Rrp45	0.475725	5.72792	6.56695	6.48249	6.85501	6.7819	6.45563	0.475725	0.474614	0.316179	0.968303
raptor	0.333891	8.7211	9.09678	9.17923	9.32632	9.47661	9.21052	0.333891	0.333277	0.31642	0.968303
mRpL3	0.449909	6.14975	7.15192	7.16057	7.20294	7.05235	7.43083	0.449909	0.449109	0.316449	0.968303
Traf6	0.497292	6.22882	7.02639	5.89753	6.42533	5.46739	5.61091	-0.497292	0.496607	0.316644	0.968303
ctrip	0.309761	10.9337	11.0247	11.4483	11.111	11.2983	11.0723	0.309761	0.309558	0.316994	0.968303
Tsp3A	0.465235	6	6.73688	6.59797	7.1144	7.2588	6.71045	0.465235	0.464986	0.317051	0.968303
l(2)37Cc	0.331485	8.79442	9.13072	9.39259	9.20722	9.02434	8.80677	0.331485	0.331374	0.317149	0.968303
smo	0.38393	7.49985	7.99991	7.95064	8.33418	8.7819	8.26766	0.38393	0.384118	0.317548	0.968303
Adk1	0.466268	6.39232	6.78419	7.35696	6.69326	7.02748	6.22502	0.466268	0.466576	0.31763	0.968303
CG6962	0.538914	5.67243	6.12767	5.09916	5.61797	5.64142	5.66863	-0.538914	0.539461	0.317802	0.968303
Vap	0.355866	9.19476	9.58488	9.57842	9.91914	9.9065	9.28622	0.355866	0.356236	0.317813	0.968303
CG2004	0.406116	7.06609	7.31112	7.85173	7.28635	7.01488	6.66863	0.406116	0.40657	0.317852	0.968303
Mat89Ba	0.33116	8.40088	8.53043	8.88394	8.70544	8.48119	8.37991	0.33116	0.331537	0.317861	0.968303
deltaCOP	0.364861	9.22641	9.76466	9.92433	9.84404	9.95182	9.22742	0.364861	0.365319	0.317918	0.968303
Sbp2	0.607409	5.16993	6.22231	5.21946	5.13255	5.35191	4.69664	-0.607409	0.608617	0.318272	0.968699
Teh2	0.394218	7.91886	8.09052	7.62	7.60503	7.69769	6.92694	-0.394218	0.395189	0.318501	0.968699
CG13126	0.530668	5.85798	6.10301	5.27604	5.61797	5.76695	5.31813	-0.530668	0.532353	0.318845	0.968699
CG8398	0.565182	7.14975	6.17576	7.56429	7.00044	8.4108	6.45563	0.565182	0.567094	0.318945	0.968699
Hsp70Bc	1.3003	5.9542	9.04593	5.38296	7.6308	8.64959	8.39708	-1.3003	1.30575	0.319334	0.968699
CG32138	0.330557	11.2288	11.3252	11.6356	11.5805	11.9897	11.3114	0.330557	0.331997	0.319414	0.968699
Nnf1a	0.595354	4.45943	5.41495	5.03503	6.02007	5.88243	5.9504	0.595354	0.598055	0.319501	0.968699
Rab23	0.430054	8.10852	7.25625	8.50042	7.75313	8.30611	7.75775	0.430054	0.432012	0.319509	0.968699
CG10286	0.389307	7.67243	8.58488	8.45212	8.71149	8.56136	8.34493	0.389307	0.39122	0.319682	0.968699
Su(var)3	0.348118	10.1189	10.8337	10.6644	11.0466	11.0692	10.872	0.348118	0.349926	0.319818	0.968699
CG9777	0.601758	4.52356	4.99991	5.5298	5.20294	5.60825	5.12548	0.601758	0.604946	0.319868	0.968699
CG17343	0.392091	6.90689	7.56695	7.60903	7.71751	7.7967	7.61091	0.392091	0.394304	0.320035	0.968706
Brms1	0.44914	6.75489	7.95239	7.50634	8.24525	8.17067	8.0569	0.44914	0.452039	0.320423	0.969027
CG7601	0.498268	5.97728	6.68797	5.93315	5.81062	5.67384	5.69664	-0.498268	0.50188	0.320806	0.969027
pirk	0.365764	8.64386	8.49769	9.13785	8.70544	8.33173	7.68969	0.365764	0.368589	0.321034	0.969027
CG33332	0.443375	6.75489	7.53965	6.59797	6.89808	6.86849	6.47193	-0.443375	0.446963	0.321211	0.969027
U2A	0.502712	5.78136	7.12767	6.59797	7.48304	7.44877	7.14595	0.502712	0.506817	0.321246	0.969027
CG3534	0.445441	6.52356	7.26739	7.23381	7.52486	7.67384	6.85418	0.445441	0.449098	0.321268	0.969027
CG9715	0.337426	9.11894	9.67548	9.71515	9.80497	10.0707	9.74103	0.337426	0.340219	0.321299	0.969027
eff	0.320925	13.0607	13.3061	13.5437	13.4744	13.5707	12.9854	0.320925	0.32385	0.321702	0.969268
CG11526	0.331303	9.00562	9.47144	9.46435	9.7024	9.72695	9.52953	0.331303	0.334329	0.32171	0.969268
Cct1	0.354335	12.0741	12.5359	12.7487	12.603	12.507	11.6893	0.354335	0.357934	0.3222	0.96994
CG33217	0.378953	7.65821	7.77641	8.16057	8.02979	8.15353	7.45563	0.378953	0.382852	0.322265	0.96994
CG4230	0.432598	6.24793	7.05238	6.96792	7.28635	7.14777	6.96199	0.432598	0.437507	0.322771	0.970964
Deaf1	0.360462	7.48382	7.97295	8.02681	8.18566	8.11272	8.23937	0.360462	0.364814	0.323117	0.971508
mRpL10	0.549904	5.42626	6.87438	5.861	5.6686	5.82584	5.87884	-0.549904	0.558051	0.324428	0.974668
CG31937	0.607471	5.08746	6.33249	4.96792	5.45447	4.76695	5.12548	-0.607471	0.616565	0.324501	0.974668
LamC	0.603892	7.24793	5.94547	7.95064	6.27005	7.32154	5.82909	0.603892	0.614008	0.32535	0.976716
mxc	0.39779	7.76818	8.68382	8.33049	8.98554	8.77818	8.65441	0.39779	0.404937	0.325928	0.977951
CG9426	0.333333	8.43463	8.67548	8.861	8.92436	9.30611	8.88798	0.333333	0.339928	0.326791	0.978934
CG6005	0.59771	5.08746	6.12767	4.82353	5.33418	5.08888	5.08366	-0.59771	0.609848	0.327038	0.978934
Chd64	0.349529	12.3072	12.5633	12.8757	12.6997	12.9784	12.0883	0.349529	0.356658	0.327079	0.978934
Mcm10	0.432571	6.9542	8.00658	7.54139	8.35751	8.38656	8.21537	0.432571	0.441447	0.327139	0.978934
CG11876	0.374954	8.35755	8.95927	8.81878	9.27414	9.64142	9.00183	0.374954	0.382807	0.32734	0.978934
CG3436	0.374206	7.2384	7.79192	7.75551	8.05855	8.13035	7.89102	0.374206	0.382116	0.327433	0.978934
mbt	0.3581	7.44294	7.69624	7.78506	8.06801	7.64142	7.70356	0.3581	0.365779	0.327577	0.978934
Trf4	0.322055	9.47978	9.95927	10.0227	10.0983	9.92345	9.66509	0.322055	0.328986	0.327614	0.978934
CG3609	0.395114	7.92481	7.54881	8.3765	7.8659	7.55702	8.29541	0.395114	0.403964	0.328029	0.978934
CG8389	0.368212	7.53138	7.81488	7.30352	7.31841	7.44877	7.29998	-0.368212	0.376504	0.328085	0.978934
squ	0.324574	8.63662	8.93851	8.96792	9.2577	9.04307	9.11514	0.324574	0.331998	0.328252	0.978934
CG8202	0.429915	7.22882	8.12154	7.0834	7.51106	7.52184	6.93872	-0.429915	0.439756	0.328261	0.978934
CG32155	0.629093	5.32193	4.88888	6.27604	4.89808	3.88243	4.16613	0.629093	0.644592	0.329087	0.979675
Rel	0.370684	12.0137	12.5307	12.7193	12.6103	12.9003	11.8857	0.370684	0.379893	0.329185	0.979675
vig2	0.396977	8.47978	9.54194	9.5586	9.44361	9.8402	9.18355	0.396977	0.406862	0.32921	0.979675
CG11403	0.432661	6.26679	7.18754	7.21946	7.23688	7.42039	6.97348	0.432661	0.443684	0.329483	0.979675
Npl4	0.332329	9.19229	9.74288	9.63359	9.99549	9.77444	9.70356	0.332329	0.340894	0.329622	0.979675
Rab40	0.423461	6.06609	6.67129	6.78506	6.85501	6.95017	7.0406	0.423461	0.434464	0.329721	0.979675
Cct2	0.413256	8.24317	8.05881	9.03913	7.85501	7.2588	7.58866	0.413256	0.424322	0.330095	0.979675
l(2)05714	0.4762	5.80735	6.19922	6.16057	6.76481	6.52184	5.9504	0.4762	0.489255	0.330396	0.979675
Mal	0.467986	10.3794	8.83748	9.77773	8.69936	8.83662	8.62556	-0.467986	0.480925	0.330506	0.979675
drongo	0.333037	12.1777	12.1974	12.6713	12.3522	12.9052	12.1617	0.333037	0.342482	0.330841	0.979675
Papst2	0.505509	6.08746	6.87438	6.06746	5.98054	6.72114	5.72412	-0.505509	0.520149	0.331123	0.979675
CG31739	0.329108	8.81057	9.19047	9.38296	9.29846	9.28002	8.8819	0.329108	0.338874	0.331459	0.979675
CG7694	0.340229	12.0213	11.6152	12.4351	11.8516	11.7119	11.2032	0.340229	0.350632	0.331882	0.979675
Rab11	0.358958	10.3298	11.0041	10.8436	11.2567	11.2635	10.6173	0.358958	0.370062	0.332049	0.979675
CG4730	0.584614	5.24793	5.99991	5.03503	5.13255	5.5743	4.80356	-0.584614	0.602791	0.332124	0.979675
RpL28	0.326995	10.3891	10.513	10.8885	10.6608	10.8031	10.151	0.326995	0.337336	0.332373	0.979675
CG10435	0.40325	7.48382	8.43978	8.0834	8.72948	8.7819	8.46381	0.40325	0.416165	0.332561	0.979675
RASSF8	0.353816	8.94544	9.62657	9.52105	9.82185	9.48348	9.01301	0.353816	0.365203	0.332635	0.979675
CG7420	0.493971	5.42626	6.10301	5.96792	6.56551	5.98934	5.82909	0.493971	0.509875	0.332641	0.979675
Clc	0.385244	7.30378	7.95239	8.0834	8.01029	8.32154	7.7173	0.385244	0.397676	0.332676	0.979675
CG32669	0.409832	6.45943	6.79962	7.14546	6.9399	6.70555	6.40559	0.409832	0.423289	0.33294	0.979675
Tango2	0.580358	4.9542	4.99991	5.38296	5.71751	5.73657	4.80356	0.580358	0.599511	0.333018	0.979675
CG12883	0.502422	5.52356	6.70446	6.45825	6.96037	7.35191	6.48805	0.502422	0.519051	0.333063	0.979675
cyr	0.445677	6.76818	7.16389	6.55288	6.51106	6.22638	5.45563	-0.445677	0.460491	0.33313	0.979675
Xrp1	0.338853	14.2424	14.0907	14.66	14.3368	14.4742	13.6526	0.338853	0.350229	0.333285	0.979675
CG12241	0.392921	7.14975	7.75282	6.98499	7.18566	7.50391	7.24413	-0.392921	0.406126	0.333302	0.979675
Bx42	0.369018	7.54689	8.03944	8.10698	8.25356	8.33173	7.7841	0.369018	0.381501	0.333405	0.979675
CG14806	0.423988	6.35755	7.24503	7.17552	7.39558	7.48577	7.07302	0.423988	0.438353	0.333429	0.979675
CG32441	0.458618	6.33985	6.78419	6.30352	5.89808	5.82584	6.08366	-0.458618	0.474306	0.333582	0.979675
CG42458	0.454792	7.71425	6.76859	8.20496	7.15047	7.64142	7.18603	0.454792	0.470381	0.333614	0.979675
rogdi	0.342607	9.66534	9.72884	10.0309	10.049	10.4323	9.61091	0.342607	0.354602	0.333958	0.979675
CG10492	0.34498	8.65464	9.40742	9.37326	9.4724	9.66983	9.45153	0.34498	0.357166	0.334105	0.979675
ebi	0.374811	8.59619	9.28942	9.01855	9.63399	9.80404	9.26064	0.374811	0.388134	0.334207	0.979675
CG3808	0.333299	8.27146	8.70855	8.72535	8.94504	9.1068	8.86965	0.333299	0.345235	0.334331	0.979675
Pen	0.393524	9.56796	10.6807	10.2812	10.8981	10.9226	10.5188	0.393524	0.407644	0.334364	0.979675
[truncated: 3,858 more rows]

## Sheet: TSA_30m.vs.DMSO_10m
gene	absLogFC	DMSO_10m_rep1	DMSO_10m_rep2	TSA_10m_rep1	TSA_10m_rep2	TSA_30m_rep1	TSA_30m_rep2	log2FoldChange	lfcSE	pvalue	padj
CG6805	1.9275	7.78136	7.76859	9.22306	9.55209	9.89279	9.48404	1.9275	0.339585	1.37845e-08	8.07357e-05
not	2.16855	6.20945	6.75282	8.01855	8.54533	8.87895	8.43083	2.16855	0.396183	4.40995e-08	0.000129146
Apc	1.61367	10.1137	10.4545	11.7747	11.9224	12.0109	11.7963	1.61367	0.309415	1.83582e-07	0.000358414
CG6812	2.19619	5.24793	5.88888	6.82353	7.5788	7.80404	7.7841	2.19619	0.443712	7.43718e-07	0.000877165
AdenoK	1.77285	6.87036	7.26739	9.13785	9.08674	9.08587	8.5774	1.77285	0.362203	9.84855e-07	0.000877165
CG6903	2.0336	5.52356	6.19922	7.38296	7.69326	8.0768	7.76439	2.0336	0.416195	1.02813e-06	0.000877165
Rpd3	1.99812	7.35755	8.39984	9.27604	9.99549	10.0753	9.84951	1.99812	0.409254	1.04834e-06	0.000877165
Gale	1.59237	10.4221	10.7399	11.6657	12.1566	11.9994	12.3438	1.59237	0.330793	1.48086e-06	0.00108417
clu	1.46543	9.0634	9.20213	10.6007	10.6034	10.7375	10.4474	1.46543	0.310083	2.29074e-06	0.00128622
Spec2	1.5781	8.70044	8.97635	9.99977	10.3164	10.627	10.1848	1.5781	0.334392	2.3666e-06	0.00128622
LanB2	1.57479	8.6865	9.07158	10.1011	10.5854	10.4476	10.484	1.57479	0.333987	2.41563e-06	0.00128622
unk	1.47643	9.03342	9.19339	10.446	10.5487	10.7875	10.3658	1.47643	0.319943	3.93693e-06	0.00179687
Ark	1.4671	8.80735	8.91745	10.3586	10.2029	10.4971	10.1421	1.4671	0.318105	3.98826e-06	0.00179687
sina	1.62072	8.33539	8.85236	9.7996	10.068	10.4869	9.93431	1.62072	0.35468	4.88804e-06	0.00202298
pain	2.48249	6.59991	7.97974	6.5756	7.28635	5.31127	4.51976	-2.48249	0.546628	5.58644e-06	0.00202298
CG13741	1.94675	5.90689	6.49295	7.00187	7.88743	8.15353	8.19096	1.94675	0.42916	5.72804e-06	0.00202298
Keap1	1.61341	7.61471	8.05881	9.50042	9.55881	9.72308	9.15355	1.61341	0.356086	5.87173e-06	0.00202298
CG17544	1.61253	9.30606	9.58932	10.9506	11.1813	11.4168	10.6045	1.61253	0.357236	6.36457e-06	0.00207096
Sap130	1.4397	7.98299	8.21081	9.45825	9.41053	9.60405	9.47396	1.4397	0.321566	7.56409e-06	0.00233173
yrt	1.54594	7.47573	7.92451	8.75551	9.02494	9.389	9.12291	1.54594	0.349258	9.58362e-06	0.00280656
SdhA	1.62879	7.31288	7.95927	8.73042	9.23688	9.38411	9.20809	1.62879	0.370448	1.09859e-05	0.00293727
inx2	2.65689	6.78136	6.47385	6.19031	5.61797	4.64142	2.80356	-2.65689	0.604405	1.10329e-05	0.00293727
Pi3K68D	1.35094	8.57743	8.70446	9.80682	9.85228	9.99256	9.99338	1.35094	0.30937	1.26106e-05	0.00321132
Aps	1.48564	7.56986	7.56695	8.86562	8.96037	9.23998	8.84169	1.48564	0.341063	1.3251e-05	0.0032338
Ehbp1	1.34961	9.36851	9.65229	10.6063	10.71	11.0133	10.7036	1.34961	0.315132	1.8466e-05	0.00432622
CG5261	1.534	7.48382	7.76073	8.91099	8.99549	9.43937	8.81957	1.534	0.359937	2.02726e-05	0.0045668
Cyp6d4	1.78897	8.26679	7.92451	8.3238	7.42533	6.18199	6.43914	-1.78897	0.421193	2.16279e-05	0.00469165
mdy	1.54859	7.81378	8.53965	9.24449	9.72948	9.74994	9.78736	1.54859	0.365705	2.29016e-05	0.00479052
C1GalTA	1.33217	9.51964	9.39477	10.2533	10.4068	10.9764	10.5783	1.33217	0.317248	2.67914e-05	0.00541095
Cyp6a20	1.99316	9.23122	8.92802	9.44905	7.95017	7.46739	6.59611	-1.99316	0.476025	2.82548e-05	0.00541958
bdg	1.35162	11.0674	11.375	12.4022	12.53	12.815	12.3014	1.35162	0.32307	2.86848e-05	0.00541958
CG16974	1.32544	9.87191	10.1609	11.1464	11.3005	11.5307	11.1409	1.32544	0.317994	3.07097e-05	0.00562083
Hsp70Bbb	1.7938	6.10852	7.03944	6.24803	6.6686	8.16498	8.66509	1.7938	0.433172	3.45682e-05	0.00613533
CG2911	1.8277	5.35755	6.35355	7.27604	7.7879	7.78932	7.73091	1.8277	0.442326	3.59596e-05	0.00619458
Cyp6a19	3.06801	7.17991	5.60258	7.56429	5.05855	3.18199	3.80356	-3.06801	0.747583	4.06227e-05	0.00679791
CG1662	2.01778	5.24793	6.17576	6.91545	7.71751	8.18761	7.26299	2.01778	0.493427	4.32652e-05	0.007039
CG18547	2.60594	6.12928	6.37431	5.93315	4.81062	2.98934	4.08366	-2.60594	0.638859	4.52209e-05	0.00715835
Hydr1	1.83305	6	7.15192	7.19031	7.9399	8.66983	8.34493	1.83305	0.450682	4.75648e-05	0.00733124
spg	1.19828	10.5718	10.5258	11.4712	11.3075	11.7861	11.7074	1.19828	0.29603	5.16935e-05	0.00776331
CG9003	1.33717	7.91886	7.99991	9.03503	8.68714	9.3368	9.25594	1.33717	0.332538	5.79234e-05	0.00848144
CG14073	1.29072	9.97441	10.0149	11.3052	11.0645	11.5163	11.0109	1.29072	0.322823	6.3817e-05	0.00899011
bmm	1.35186	9.01681	9.39984	10.3372	10.5538	10.8113	10.2862	1.35186	0.338918	6.64229e-05	0.00899011
Sox102F	2.24217	7.19967	6.41495	7.70489	6.27005	4.82584	4.38852	-2.24217	0.562465	6.7104e-05	0.00899011
CG9935	2.03249	7.09803	7.02639	7.05134	6.76481	4.08888	5.58116	-2.03249	0.510062	6.75371e-05	0.00899011
CG11155	1.68684	7.83289	7.27845	7.63089	7.16817	5.96335	5.82909	-1.68684	0.424391	7.04625e-05	0.00917109
mthl3	1.52729	7.87036	7.70446	7.60903	7.51106	6.39144	6.12548	-1.52729	0.385637	7.48135e-05	0.0094114
CG11825	1.79729	13.3783	11.9852	12.943	11.9373	11.2332	10.8323	-1.79729	0.45407	7.55226e-05	0.0094114
Synd	1.24637	9.24317	9.49058	10.8365	10.5854	10.7394	10.486	1.24637	0.316226	8.10085e-05	0.00988472
CG42541	1.38215	8.5812	8.67129	8.66307	8.38047	7.39144	7.08366	-1.38215	0.351479	8.41101e-05	0.0100537
Ssdp	1.30188	8.54303	8.98312	9.87938	10.1922	9.99416	10.1624	1.30188	0.331909	8.76697e-05	0.0102696
CG18675	2.01041	8.633	7.53043	8.87022	7.36521	6.01488	6.31813	-2.01041	0.51459	9.35197e-05	0.0106647
qkr54B	1.24725	8.19476	8.25065	9.49148	9.50759	9.5743	9.35814	1.24725	0.319494	9.46842e-05	0.0106647
CG6945	1.4675	7.19967	7.76073	8.45825	9.01029	9.12743	8.80033	1.4675	0.377457	0.00010113	0.0111046
CG8331	1.32179	8.79766	9.15792	9.97861	9.94248	10.5646	10.0018	1.32179	0.340296	0.000102651	0.0111046
CG1440	1.39363	7.48382	7.85236	8.96362	9.09139	9.32664	8.76439	1.39363	0.359377	0.000105367	0.0111046
GstE11	2.63889	7.86419	5.91745	8.04321	5.9399	4.82584	4.24413	-2.63889	0.680822	0.000106173	0.0111046
Sin3A	1.20199	11.7283	12.0889	13.1852	13.2947	13.266	12.9616	1.20199	0.310485	0.000108245	0.0111227
RN	1.44687	8.60363	9.36656	10.1718	10.7235	10.6668	10.2677	1.44687	0.374274	0.000110717	0.0111805
Yippee	1.58084	6.14975	6.79962	7.49447	8.01029	8.24807	7.90909	1.58084	0.40963	0.000113766	0.0112937
sgl	1.16074	10.3421	10.5545	11.8271	11.9191	11.7153	11.5025	1.16074	0.301954	0.000120993	0.0115285
CG17746	1.3247	8.90689	9.26184	10.3619	10.4795	10.7016	10.069	1.3247	0.344739	0.00012172	0.0115285
Nf1	1.3289	8.69697	9.0231	9.44288	9.99549	10.3494	10.0282	1.3289	0.345888	0.000122036	0.0115285
CG5835	1.82708	7.26679	8.31112	6.95064	7.27005	6.42991	5.55079	-1.82708	0.477541	0.000130235	0.0121077
CG1910	1.23077	9.33985	9.65654	10.5443	10.7793	10.8988	10.5556	1.23077	0.322542	0.000135722	0.0122835
G9a	1.23111	8.52748	8.70855	9.68674	9.79646	10.0101	9.67392	1.23111	0.322722	0.00013632	0.0122835
CG11880	1.2024	10.0941	10.1609	11.4187	11.3204	11.5472	11.075	1.2024	0.31592	0.000141224	0.0125326
CG8668	1.42109	9.94105	10.7764	11.0584	11.5563	12.0783	11.5522	1.42109	0.378048	0.000170588	0.0149125
Cyp9c1	2.13743	7.82655	6.84494	7.88849	6.05855	5.39144	5.16613	-2.13743	0.570229	0.000177986	0.0153303
cwo	1.23911	12.4939	12.5203	13.9138	13.7132	14.0562	13.351	1.23911	0.333335	0.000201354	0.0167802
RhoBTB	1.23267	8.10852	8.37431	9.37973	9.49712	9.64142	9.2977	1.23267	0.331696	0.000202182	0.0167802
l(3)02640	1.16562	10.2796	10.1459	11.7266	11.4989	11.5603	11.1742	1.16562	0.313783	0.000203414	0.0167802
CG14290	1.63637	5.83289	6.37431	7.33049	8.09602	8.02119	7.44741	1.63637	0.441059	0.000207191	0.0168544
CG1265	1.60542	6.14975	6.94547	7.60903	8.37286	8.44877	7.90909	1.60542	0.436667	0.000236426	0.0189692
Sik3	1.10585	10.0835	10.1092	10.9945	10.9296	11.3215	11.0723	1.10585	0.301729	0.000247281	0.0194121
CG17124	1.79803	7.43463	7.07792	7.13019	6.42533	5.90991	4.85418	-1.79803	0.491118	0.00025115	0.0194121
ck	1.23259	8.00562	8.36915	8.98499	9.30247	9.35691	9.50003	1.23259	0.337043	0.000255098	0.0194121
br	1.12904	9.19476	9.06201	9.93095	10.1303	10.2694	10.2489	1.12904	0.308734	0.000255204	0.0194121
CG5399	2.07729	6.64386	8.31649	6.35696	7.43997	5.96335	5.20565	-2.07729	0.569057	0.000261825	0.0196604
sog	1.70082	7.25739	7.13984	7.56429	6.53854	5.5743	5.42247	-1.70082	0.468831	0.000285859	0.0211933
ken	1.13951	10.6101	10.5316	12.2091	11.8894	11.8833	11.5153	1.13951	0.314388	0.000289484	0.0211939
tipE	3.12254	5.32193	4.63734	5.66307	4.71751	2.18199	1.58116	-3.12254	0.864989	0.000306285	0.0218778
dnt	1.25987	7.43463	7.94547	8.78992	9.01519	8.95017	8.99055	1.25987	0.349164	0.000308271	0.0218778
CG7369	1.23834	8.29462	8.67548	9.54139	9.61475	9.96826	9.45768	1.23834	0.343473	0.000311755	0.0218778
ko	1.71798	11.3788	10.42	11.7936	10.3005	9.57859	8.85107	-1.71798	0.476732	0.000313767	0.0218778
CG42556	1.72664	5.2854	5.94547	6.50634	7.56551	7.49487	7.24413	1.72664	0.480079	0.000322423	0.0222168
rgn	1.37638	9.53333	9.84308	9.56144	9.36904	8.72888	7.75109	-1.37638	0.383086	0.000327038	0.0222267
Kat60	1.33489	8.81378	9.49058	10.1866	10.44	10.8294	10.1409	1.33489	0.371792	0.000330156	0.0222267
slv	1.7487	5.04439	5.94547	6.16057	6.98054	7.46739	7.12548	1.7487	0.487807	0.000337313	0.0224505
CG17816	1.90553	7.62936	6.84494	7.58683	6.09602	5.31127	5.45563	-1.90553	0.532358	0.000344369	0.0224661
CG33099	2.0597	8.2384	7.17576	8.28985	6.51106	6.18199	5.12548	-2.0597	0.575534	0.00034522	0.0224661
blot	1.63126	7.09803	7.10301	7.06746	6.39558	5.26945	5.64006	-1.63126	0.457069	0.00035842	0.0230689
CG10277	1.24569	8.10329	8.62873	9.43047	9.44724	9.85264	9.37774	1.24569	0.350857	0.000384614	0.0244857
CG34348	1.37264	7.26679	7.50241	8.50634	8.64351	9.1245	8.27697	1.37264	0.387343	0.00039451	0.0248457
sqz	1.18666	7.49985	7.67965	8.70489	8.85501	8.75941	8.7971	1.18666	0.335411	0.000403274	0.0250333
CG4496	2.1603	5.61471	6.39477	5.16057	5.33418	3.88243	3.90309	-2.1603	0.610924	0.000406038	0.0250333
CG17734	1.39879	7.02237	7.93851	8.5298	8.84404	9.14488	8.72071	1.39879	0.397077	0.000427154	0.025913
CG15239	2.49356	6.42626	5.19922	6.95064	5.51106	2.50391	3.9962	-2.49356	0.708101	0.000429156	0.025913
bchs	1.14506	9.86419	10.2394	10.8805	11.0821	11.3999	10.9884	1.14506	0.325734	0.000439203	0.0262491
Cirl	1.10636	9.80252	10.1802	10.7152	11.0004	11.134	11.085	1.10636	0.316132	0.000465829	0.0275592
Socs16D	1.12904	8.45121	8.70855	9.48249	9.54533	9.84554	9.56985	1.12904	0.323474	0.000482368	0.0279853
CG4334	1.82052	4.9542	6.37431	6.43358	7.42533	7.88243	7.36252	1.82052	0.521603	0.000482588	0.0279853
smg	1.1633	8.45121	8.89608	9.72535	9.84129	10.0101	9.67744	1.1633	0.334482	0.000505318	0.0290162
Acf1	1.35173	8.53138	9.35877	9.64707	10.3439	10.5395	10.1421	1.35173	0.390209	0.000531996	0.0301629
CG45049	1.16532	7.98868	8.29488	9.05538	9.38805	9.39873	9.22502	1.16532	0.336575	0.000535588	0.0301629
His3	1.73481	7.33985	6.82999	7.06746	6.20294	5.73657	4.90309	-1.73481	0.50152	0.000541986	0.0302325
CG7920	1.11694	8.25739	8.27845	9.16806	9.43997	9.30093	9.46381	1.11694	0.324797	0.000584144	0.0318553
Nrt	1.61939	7.06609	7.85236	6.64169	6.71751	6.26945	5.38852	-1.61939	0.471091	0.000587059	0.0318553
CG1909	2.04215	6.30378	5.85974	6.43358	5.98054	3.18199	4.58116	-2.04215	0.594102	0.000587394	0.0318553
bol	1.35811	9.33092	8.58042	9.14925	8.46167	7.74423	7.5431	-1.35811	0.395824	0.000601157	0.0323025
His2A	1.74639	7.33092	6.78419	7.06746	6.20294	5.73657	4.80356	-1.74639	0.509728	0.000612282	0.0323298
CG5707	1.6627	6.96578	6.73688	6.74553	5.9399	5.18199	5.20565	-1.6627	0.485437	0.000614436	0.0323298
Cyp6a17	1.59871	8.0607	7.82246	8.41481	7.00044	6.42991	6.26299	-1.59871	0.466983	0.000618225	0.0323298
Pat1	1.16518	8.65821	8.67548	9.31707	9.65297	10.0692	9.54887	1.16518	0.340802	0.000628658	0.0325845
CG4452	1.32305	7.67948	8.4882	9.05538	9.52829	9.68382	9.19832	1.32305	0.388127	0.000652454	0.033151
phtf	1.1756	8.12928	8.57594	8.96362	9.36136	9.63731	9.44535	1.1756	0.34504	0.000656446	0.033151
CG30344	1.21487	8.49586	8.37431	9.44597	9.49361	9.97965	9.22742	1.21487	0.35657	0.000656568	0.033151
dia	1.10133	8.67243	8.85236	9.8259	9.68098	10.0662	9.63464	1.10133	0.32848	0.000799937	0.0397964
CG2247	1.20917	8.30834	8.9068	9.66836	10.0442	10.0616	9.59425	1.20917	0.360711	0.000801772	0.0397964
Ada2b	1.13843	9.37287	9.53965	9.59797	9.09139	8.43937	8.19096	-1.13843	0.341921	0.000870019	0.0426989
CG7852	1.06622	9.16239	9.49058	10.153	10.3975	10.5095	10.2851	1.06622	0.320382	0.000874828	0.0426989
CG33970	1.75514	10.8361	9.32451	11.0061	9.24107	8.55702	8.47193	-1.75514	0.527819	0.000883338	0.0427579
CG31751	1.12707	7.76155	7.84494	8.51224	8.75313	9.06157	8.78736	1.12707	0.339448	0.000899171	0.0430846
vri	1.30375	9.52356	8.56695	11.2059	10.5111	10.5252	10.3238	1.30375	0.392865	0.000904799	0.0430846
cpx	1.42026	8.29921	7.89608	8.64707	7.92956	6.20435	7.05148	-1.42026	0.428343	0.000914141	0.0431784
CG11095	1.75044	4.64386	5.41495	5.62	6.51106	7.0768	6.51976	1.75044	0.529099	0.000938527	0.0439532
CG9008	2.71259	5.64386	4.99991	5.5756	3.98054	1.76695	3.16613	-2.71259	0.820444	0.000945553	0.0439532
CycA	1.16992	8.19967	8.60697	9.49744	9.75606	9.84376	9.27465	1.16992	0.35414	0.000954709	0.0440294
18w	1.45199	8.98014	8.91391	9.08736	7.83299	7.81134	7.09423	-1.45199	0.440213	0.000972469	0.044498
sec63	1.18536	8.04985	8.67548	9.41165	9.6244	9.79301	9.33159	1.18536	0.359917	0.000989733	0.044937
CG3036	1.50895	7.73471	7.05238	7.72535	6.85501	5.82584	6.01857	-1.50895	0.45975	0.00103037	0.0464221
CG32758	1.22794	9.89936	10.6734	11.2471	11.6592	11.8424	11.222	1.22794	0.374862	0.00105394	0.0471215
CG8924	1.41287	6.14975	6.90324	7.44597	8.19432	7.77444	8.16613	1.41287	0.431682	0.00106437	0.0472272
CG42668	1.09185	11.2125	11.3916	12.2976	12.1895	12.7036	12.0064	1.09185	0.334676	0.00110465	0.048646
Moca	1.07166	8.90989	9.25065	9.89302	10.2094	10.31	9.9962	1.07166	0.330306	0.00117681	0.0514372
retm	1.18624	7.45121	7.88165	8.38938	8.79361	9.06157	8.64366	1.18624	0.366653	0.00121503	0.0527145
CG8108	1.20079	9.29692	9.9949	10.3586	11.0478	11.0228	10.7394	1.20079	0.37148	0.0012273	0.0528552
tsl	2.5721	5.85798	4.56695	5.70489	4.39558	2.76695	2.80356	-2.5721	0.796375	0.00123893	0.0529664
CG5916	1.40946	5.83289	6.75282	7.2621	7.84404	7.88243	7.64725	1.40946	0.437309	0.0012684	0.0538336
CG18522	1.23164	8.98014	9.15192	9.38617	8.44724	7.93018	7.73767	-1.23164	0.384821	0.00137169	0.0577985
jdp	2.50053	7.05528	5.37431	6.43358	4.81062	4.76695	1.9962	-2.50053	0.782776	0.00140099	0.0586116
CG12207	1.04721	10.3685	9.97124	11.6234	11.3035	11.4042	11.0344	1.04721	0.3283	0.00142377	0.0591132
fd68A	1.08625	8.35315	8.67548	9.61452	9.6686	9.84198	9.33159	1.08625	0.340744	0.00143317	0.0591132
Spred	1.00377	9.10591	9.0556	10.1958	9.98054	10.2154	9.94164	1.00377	0.315443	0.00146216	0.0598872
yps	1.14751	8.08746	8.72884	9.23738	9.66237	9.73657	9.42665	1.14751	0.362042	0.00152678	0.0620995
Sply	1.24938	7	7.45448	7.79477	8.14154	8.79301	8.11514	1.24938	0.394743	0.00155054	0.0622605
CG31674	1.76122	6.14975	5.94547	6.40849	5.71751	4.18199	4.38852	-1.76122	0.556506	0.00155199	0.0622605
Hsf	1.06704	9.75656	10.2757	10.9343	11.1932	11.3035	10.8773	1.06704	0.337996	0.00159425	0.0635205
CG5792	1.09527	8.65105	9.12154	9.18663	9.61475	10.1593	9.82116	1.09527	0.34772	0.0016334	0.0646409
CG42231	1.01061	10.2456	10.2949	11.3487	11.3565	11.5307	10.9792	1.01061	0.321408	0.0016647	0.0651026
SmD3	1.39691	6.44294	6.62007	7.42109	7.56551	8.39144	7.25359	1.39691	0.444327	0.0016673	0.0651026
att	1.08	7.72792	8.31112	9.32044	9.34978	9.11568	9.13831	1.08	0.344688	0.00172866	0.0669738
Mhcl	0.988739	8.45943	8.58932	9.31707	9.23268	9.51066	9.5178	0.988739	0.31588	0.00174738	0.0669738
Ptp69D	1.10244	7.87652	8.38458	8.91099	9.1144	9.42991	9.05419	1.10244	0.352351	0.00175507	0.0669738
CG8839	1.19006	8.41363	9.23087	10.0715	10.6764	10.2168	9.90309	1.19006	0.380473	0.00176096	0.0669738
CG3004	1.25731	7.46761	8.07158	7.5298	7.31841	6.62493	6.45563	-1.25731	0.402305	0.00177641	0.0671255
syd	1.03176	8.57743	8.82246	9.64438	9.64982	9.93854	9.50201	1.03176	0.330615	0.001804	0.0677311
26	1.41586	6.52356	7.68797	7.93315	8.92436	8.65772	8.60723	1.41586	0.453984	0.00181625	0.0677565
tral	1.06482	9.33985	9.88165	10.3958	10.7908	10.8509	10.5324	1.06482	0.342544	0.00187993	0.0693823
RhoGAP68F	1.14488	7.80735	8.25625	8.65242	9.23688	9.36438	8.99902	1.14488	0.368365	0.00188352	0.0693823
pygo	1.04724	8.32643	8.70446	9.21223	9.38427	9.74423	9.38206	1.04724	0.337518	0.00191722	0.0700053
Vamp7	1.26675	7.25739	8.08423	8.31031	8.7764	9.28789	8.62556	1.26675	0.40841	0.00192434	0.0700053
CG30421	1.08629	11.041	11.4545	12.1676	12.301	12.6791	11.9195	1.08629	0.350438	0.00193652	0.0700137
CG16700	2.18008	6.40939	5.37431	6.33049	4.51106	4.18199	3.31813	-2.18008	0.706361	0.00202631	0.0728102
Bacc	1.03603	11.2064	11.4447	12.3745	12.4404	12.6748	11.9738	1.03603	0.336155	0.00205602	0.0734275
CG4769	1.30821	7.81378	8.80345	8.73547	9.72051	9.79116	9.59983	1.30821	0.425176	0.00209193	0.0742573
JIL	0.964608	9.3837	9.33249	10.4506	10.2306	10.4628	10.1686	0.964608	0.313925	0.00212109	0.0748386
kermit	1.17952	9	9.40237	9.88622	10.3556	10.7819	9.86348	1.17952	0.385068	0.00219029	0.0768175
BRWD3	1.0182	10.1072	10.6298	10.9818	11.2189	11.5791	11.2184	1.0182	0.332671	0.00220821	0.0769851
CoRest	1.09412	8.34873	8.67965	9.18293	9.58211	9.88069	9.29541	1.09412	0.357984	0.00224058	0.0776513
Akt1	1.02307	9.15987	9.25905	10.1474	10.5317	10.4558	9.97062	1.02307	0.334938	0.00225428	0.0776665
a	1.28186	7.21917	7.05238	7.42109	7.02007	5.90991	5.80356	-1.28186	0.42048	0.00229946	0.0787599
sm	1.26394	11.858	10.9148	11.5385	10.7634	10.5084	9.80356	-1.26394	0.414996	0.00232158	0.0788533
robo	1.01663	8.67243	9.15192	9.49148	9.75899	10.029	9.86193	1.01663	0.333901	0.00232911	0.0788533
CG4747	1.03965	9.97585	10.5431	11.0123	11.3507	11.5084	11.1184	1.03965	0.341833	0.00235495	0.0789993
Ptp4E	1.01204	9.04985	8.76466	10.3651	9.93215	10.0462	9.7971	1.01204	0.332833	0.0023604	0.0789993
Myd88	1.1022	7.30378	7.65442	8.54139	8.87131	8.7819	8.37124	1.1022	0.362789	0.00238043	0.079217
Tpc2	1.22557	8.18982	7.88888	8.861	8.08674	6.59138	7.01857	-1.22557	0.403643	0.00239529	0.0792612
Sir2	1.05306	10.4189	11.0467	11.0594	10.6083	9.6187	9.80194	-1.05306	0.347473	0.0024404	0.0795483
rictor	1.01312	9.10852	9.50947	10.2374	10.2823	10.5559	10.0757	1.01312	0.334322	0.00244255	0.0795483
CG9447	1.32985	7.39232	7.12767	7.49447	6.76481	5.7967	6.06229	-1.32985	0.438879	0.00244471	0.0795483
Ndae1	1.8798	7.03342	5.70446	7.47042	5.81062	4.64142	4.64006	-1.8798	0.620854	0.00246372	0.0797239
GLaz	1.60845	6.40939	6.17576	6.35696	5.71751	4.42991	4.90309	-1.60845	0.531829	0.00249147	0.0799553
CG2818	1.18257	7.48382	8.25625	8.79477	9.14154	9.36934	8.77428	1.18257	0.391118	0.00249818	0.0799553
Krn	1.05231	7.8392	7.62007	9.30012	8.91391	8.92682	8.63283	1.05231	0.348296	0.00251685	0.0800848
Gdi	1.05643	9.01402	9.37688	10.1283	10.2536	10.5624	9.88494	1.05643	0.349838	0.00252957	0.0800848
CG10657	1.95481	7.18982	5.56695	7.75551	6.16817	3.98934	5.08366	-1.95481	0.648621	0.00257999	0.0812419
CG7991	1.48236	12.5964	11.5579	13.067	11.3243	10.9133	10.4172	-1.48236	0.492229	0.00259945	0.081417
mthl4	1.4457	6.79442	6.43485	6.45825	6.42533	4.88243	5.42247	-1.4457	0.481433	0.00267415	0.0833113
CG15784	1.10631	10.2276	10.2688	10.6131	10.0274	9.4789	8.70356	-1.10631	0.369227	0.00273281	0.0842517
scf	1.06489	10.2946	10.7034	10.3271	9.81624	9.69374	9.15355	-1.06489	0.355408	0.00273311	0.0842517
CG42678	1.06088	8	8.64163	9.1568	9.36521	9.54831	9.27	1.06088	0.354474	0.00276405	0.0847595
Nc	1.08777	8.25739	8.51649	9.72026	9.57549	9.82042	9.03512	1.08777	0.364233	0.00282209	0.0860884
Rac2	1.19012	7.49185	8.32184	8.78506	9.3381	9.3963	8.86348	1.19012	0.40016	0.00293838	0.0891713
yem	1.12291	8.26679	9.17576	9.2586	9.6902	9.9845	9.83855	1.12291	0.378011	0.00297232	0.089349
cert	1.15704	9.39446	9.82811	10.6763	10.6841	11.2298	10.137	1.15704	0.389656	0.00298402	0.089349
CG44836	1.79249	7.25739	6.05238	7.09916	5.81062	4.26945	5.45563	-1.79249	0.604059	0.00300315	0.089349
CG7341	1.35976	7.93074	7.10301	7.54139	6.83299	6.42991	5.97348	-1.35976	0.458373	0.00301207	0.089349
miple2	1.6692	6.50779	5.94547	6.24803	5.76481	3.98934	4.9962	-1.6692	0.562985	0.00302772	0.089349
CG2186	1.03409	8.02237	8.64163	9.22665	9.37286	9.4994	9.28852	1.03409	0.348874	0.00303576	0.089349
tamo	1.18859	8.97441	9.82811	10.0715	10.5385	11.0038	10.1848	1.18859	0.402158	0.00312126	0.091406
CG32195	1.38082	7.88264	6.97295	7.44597	6.71751	6.31127	5.90309	-1.38082	0.468488	0.00320464	0.0933811
CG30340	1.65598	6.2854	5.63734	6.50634	5.98054	4.5743	4.08366	-1.65598	0.562327	0.00323084	0.0936783
akirin	1.07665	8.54303	9.22802	10.0432	10.146	10.2734	9.66686	1.07665	0.3662	0.00328139	0.0943648
Spn42Dc	1.53969	8.21917	7.01321	8.11476	6.81062	6.46739	5.87884	-1.53969	0.52387	0.00329199	0.0943648
scny	0.969415	10.5925	11.0991	11.7068	11.8099	12.0337	11.6095	0.969415	0.329986	0.00330608	0.0943648
Atg3	1.36122	6.06609	7.21081	7.33049	8.0774	8.35691	7.80356	1.36122	0.463544	0.00331896	0.0943648
TfIIA	1.00596	7.9542	8.4049	8.95931	9.27822	9.25345	9.14849	1.00596	0.343154	0.0033731	0.0943975
CG31223	1.32936	5.97728	6.62007	6.5756	7.49712	7.8402	7.45563	1.32936	0.453598	0.00338193	0.0943975
kay	1.09273	12.7349	12.5434	13.8197	13.1827	14.1027	13.2406	1.09273	0.372856	0.00338209	0.0943975
CG9864	1.71002	7.46761	5.91745	7.47042	6.23688	4.98934	5.35375	-1.71002	0.583532	0.00338458	0.0943975
CG7611	0.975546	9.1472	9.48343	10.2249	10.3786	10.5274	10.031	0.975546	0.33363	0.0034553	0.0953325
CG30357	1.25585	6.33985	7.06521	7.85173	8.05855	8.36189	7.51976	1.25585	0.42986	0.00348328	0.0953325
CG42524	1.52256	7.05528	6.56695	7.47042	6.13255	5.22638	5.38852	-1.52256	0.521156	0.00348341	0.0953325
Top2	1.08717	9.5812	10.3272	10.6118	11.0621	11.3406	10.7833	1.08717	0.372128	0.00348343	0.0953325
Dif	1.05442	8.73809	8.4299	8.67889	8.20294	7.62493	7.44741	-1.05442	0.361094	0.00349949	0.0953325
CG1677	1.05384	9.10591	9.79192	10.1681	10.759	10.6135	10.4679	1.05384	0.361515	0.00355619	0.0961213
ex	0.868174	11.0471	11.2778	12.0655	12.0382	12.1035	11.9634	0.868174	0.297869	0.00356126	0.0961213
CHKov2	1.18232	7.36632	7.18754	7.861	7.41053	6.11272	6.08366	-1.18232	0.406092	0.00359757	0.0966559
CG3408	1.10529	7.31288	6.88888	8.48849	8.04902	8.39144	8.03512	1.10529	0.380172	0.00364523	0.0974882
CG6540	1.39552	5.39232	6.49295	6.35696	7.0774	7.56569	7.29082	1.39552	0.480234	0.00366184	0.0974882
Usp7	1.03683	8.79766	9.41745	9.98923	10.239	10.4132	9.89405	1.03683	0.357045	0.00368536	0.0975377
Ripalpha	1.32663	5.55459	6.31112	6.33049	7.00044	7.35191	7.25359	1.32663	0.457	0.00369701	0.0975377
pip	1.17527	8.23362	7.81488	8.21223	7.43997	6.93687	6.79062	-1.17527	0.405495	0.00375111	0.0985214
CG11241	1.3722	6.83289	6.72076	6.48249	6.51106	4.93687	5.75109	-1.3722	0.475263	0.00388642	0.10162
CG34422	0.927192	8.75822	9.0999	9.59797	9.63717	9.96498	9.75941	0.927192	0.321498	0.00392683	0.10222
l(3)05822	1.03402	10.2854	10.6807	11.3496	11.601	11.8781	11.0717	1.03402	0.358819	0.00395512	0.102501
Adar	0.938375	8.43045	8.46903	9.24803	9.28229	9.55267	9.20322	0.938375	0.325994	0.00399562	0.103016
CG10082	0.977635	10.567	10.559	11.8685	11.7428	11.8672	11.1184	0.977635	0.339768	0.0040102	0.103016
CG7056	1.84695	5.70044	5.28942	6.13019	5.27005	3.50391	3.80356	-1.84695	0.642502	0.00404517	0.103461
Shal	1.24364	7.04439	7.05238	6.89753	6.61797	5.60825	5.97348	-1.24364	0.433109	0.00408631	0.104059
CG1441	1.81759	5.49185	5.49295	5.33049	5.33418	3.76695	3.58116	-1.81759	0.634189	0.00415696	0.105389
CG12004	1.0239	9.79279	10.3285	11.1206	11.3381	11.4174	10.7164	1.0239	0.357617	0.00419486	0.105389
Eip71CD	1.01627	7.60733	7.86708	8.62	9.15047	8.69769	8.81638	1.01627	0.354969	0.00419658	0.105389
Hr39	1.05292	9.88874	9.39731	11.2168	10.4545	10.8971	10.5119	1.05292	0.367902	0.00421051	0.105389
CG17181	1.53097	9.56605	8.03293	10.0614	8.35751	7.5129	7.41405	-1.53097	0.535973	0.00428426	0.106414
Capr	0.87915	9.86419	10.1061	10.609	10.8468	10.9014	10.8362	0.87915	0.307807	0.00428781	0.106414
CG30156	1.14193	6.40939	6.37431	7.2621	7.23688	7.74423	7.29082	1.14193	0.400428	0.00434745	0.107439
GstD9	1.54108	8.25267	7.01321	8.39578	7.0774	6.64142	5.64006	-1.54108	0.541515	0.00442914	0.108998
CG31694	0.971385	9.25503	9.35877	10.2673	10.2136	10.5861	9.8895	0.971385	0.34229	0.00454109	0.111285
kar	1.23502	6.85798	7.16389	6.76543	6.53854	5.70555	5.85418	-1.23502	0.435754	0.0045937	0.112103
CG15771	0.967629	8.29921	8.70035	9.5356	9.63717	9.68581	9.24175	0.967629	0.341568	0.00461274	0.112103
CG1021	0.879046	10.0028	9.84308	10.955	10.6717	10.6947	10.9061	0.879046	0.310817	0.00468139	0.113301
CG9376	1.53487	6.02237	7.34306	6.33049	6.02007	5.53954	4.9962	-1.53487	0.5431	0.0047115	0.113561
CG17337	1.07161	8.97154	9.56921	9.60074	10.4635	10.4604	10.2781	1.07161	0.379388	0.00473445	0.113646
FBX011	0.961491	8.48382	9.0556	9.71515	9.82185	9.88934	9.61459	0.961491	0.340853	0.00478987	0.114488
CG6983	1.13768	6.45943	6.81488	7.50634	7.97049	8.00853	7.51976	1.13768	0.403494	0.00480861	0.114488
CG1657	0.987252	8.59246	8.94547	9.85173	9.90338	10.0554	9.40559	0.987252	0.350407	0.00484076	0.114787
grsm	0.931498	8.11894	8.18754	8.68413	9.01029	9.08888	9.08101	0.931498	0.331053	0.00489682	0.115203
Mcr	0.96174	10.1886	10.6807	11.2855	11.5538	11.6582	11.1274	0.96174	0.341816	0.00489868	0.115203
kuk	1.22548	6.70044	6.31112	7.37002	7.16817	8.13618	7.21537	1.22548	0.435978	0.00494069	0.115203
cdc2	1.23808	6.44294	7.27845	7.50634	8.13255	8.472	7.75109	1.23808	0.440514	0.00494608	0.115203
yki	1.10253	8.87958	9.74885	9.78749	10.2782	10.7613	10.1319	1.10253	0.392381	0.00495668	0.115203
pgant6	1.13206	7.14975	7.95927	8.0834	8.81062	8.73273	8.74774	1.13206	0.403218	0.00499166	0.115377
CG7580	1.3371	6.37504	7.65442	7.23381	8.31841	8.56569	8.40134	1.3371	0.47655	0.00501937	0.115377
CG18317	0.905225	9.39232	9.64163	10.2086	10.2515	10.627	10.1959	0.905225	0.322656	0.00502323	0.115377
CG1140	1.22713	6.67243	7.59375	7.43358	8.25356	8.64959	8.17113	1.22713	0.438507	0.0051353	0.117409
chrb	1.06343	9.02237	8.73287	8.90203	8.31841	8.09487	7.48805	-1.06343	0.38015	0.00515178	0.117409
CG8031	0.979269	7.7879	8.14589	9.21223	9.21576	9.18199	8.68969	0.979269	0.350298	0.0051814	0.117423
CG42321	0.870105	13.3997	13.0779	13.3001	12.9221	12.3884	12.3669	-0.870105	0.311325	0.0051925	0.117423
CG3764	0.8765	12.0007	12.0712	12.8825	12.7228	13.1376	12.6466	0.8765	0.31388	0.0052308	0.117576
flw	0.936522	9.05257	9.36915	9.97861	10.2348	10.373	9.90008	0.936522	0.335439	0.00523943	0.117576
CG9384	1.10376	7.42626	8.03944	8.01855	8.64351	9.1068	8.58116	1.10376	0.395859	0.00529893	0.118457
Axud1	0.941295	8.33539	8.84122	9.34047	9.55881	9.62907	9.46788	0.941295	0.338022	0.00535748	0.119311
CG9951	1.1706	7.45121	8.40993	7.34379	7.43997	6.86849	6.80356	-1.1706	0.420575	0.00538027	0.119349
bon	0.85997	9.80574	9.9949	10.7087	10.5571	10.8868	10.6283	0.85997	0.309154	0.00540772	0.119349
lid	0.905919	9.43879	10.0032	10.5034	10.518	10.6718	10.6355	0.905919	0.325761	0.00542034	0.119349
osp	1.18808	11.9322	11.2302	12.219	11.22	10.8231	9.90459	-1.18808	0.428031	0.00550874	0.120685
Plc21C	1.04747	11.6777	11.1839	12.1099	11.1802	10.5538	10.2382	-1.04747	0.377484	0.0055222	0.120685
CG30394	0.983549	7.98299	8.41495	9.03093	9.31841	9.41561	8.94164	0.983549	0.355326	0.00563984	0.122798
Mocs1	1.00547	8.17991	8.72884	8.48249	8.30247	7.53954	7.40559	-1.00547	0.36414	0.00575847	0.124894
CG13594	1.06725	9.5411	9.17872	9.79235	9.02494	8.57859	7.96774	-1.06725	0.386673	0.00577875	0.124894
Mdh1	0.955409	8.33092	8.27845	9.38938	9.22425	9.52628	8.93578	0.955409	0.346603	0.00584248	0.125807
poly	0.935353	11.8857	11.1564	11.1196	11.0902	10.7192	10.5383	-0.935353	0.33963	0.00588649	0.12629
crp	0.973661	11.5718	11.9157	12.2652	12.5474	13.0726	12.2732	0.973661	0.354103	0.00596577	0.127524
Ppm1	1.77589	7.41785	6.05238	7.85173	5.98054	4.26945	5.64006	-1.77589	0.64698	0.00605301	0.128918
CalpA	0.987816	8.61471	9.04916	9.61178	9.97301	10.1157	9.48805	0.987816	0.360359	0.00612147	0.129904
GC	1.81702	6.22882	5.67129	6.19031	4.81062	4.70555	3.31813	-1.81702	0.66366	0.00618372	0.130005
Adf1	1.06473	9.16239	9.81678	10.0432	10.4253	10.9617	10.0903	1.06473	0.388902	0.00618552	0.130005
CG42700	1.67746	5.83289	5.56695	5.82353	5.13255	3.76695	4.24413	-1.67746	0.612794	0.00619284	0.130005
bab2	1.31866	9.34873	8.35877	9.45519	7.96037	7.76695	7.45563	-1.31866	0.482785	0.00630719	0.131933
CG32719	1.48807	8.94251	7.4049	8.85637	7.53854	7.29051	6.31813	-1.48807	0.545359	0.0063603	0.13257
skd	0.849086	11.6087	11.7147	12.385	12.3599	12.7282	12.2571	0.849086	0.311408	0.00639901	0.13287
aay	1.17316	7.43463	8.4299	8.46435	9.42164	9.32154	9.0406	1.17316	0.43057	0.00643639	0.13287
RhoGAPp190	0.861561	9.16491	9.22802	10.2967	10.1052	10.2085	9.89102	0.861561	0.316244	0.00644275	0.13287
hyd	0.869142	10.4083	10.8337	11.3238	11.4554	11.6547	11.3394	0.869142	0.319582	0.0065356	0.134312
CG11357	0.958039	11.286	11.7943	12.0799	12.3599	12.822	12.1386	0.958039	0.352499	0.00657083	0.134564
wee	1.08414	7.16993	7.72884	7.85173	8.44724	8.81134	8.25359	1.08414	0.399346	0.00663181	0.13501
CG6950	1.08155	6.30378	6.84494	7.17552	7.39558	7.72888	7.62556	1.08155	0.398442	0.00663871	0.13501
mus308	0.876504	8.97441	9.25625	9.64438	9.91128	10.1127	9.87425	0.876504	0.323344	0.00671325	0.136054
Cyp6a23	1.61665	8.37069	6.95927	8.80922	6.64351	6.39144	6.01857	-1.61665	0.597194	0.00678776	0.137089
Klp98A	1.00881	9.48784	10.1123	10.4195	10.6592	11.1806	10.3992	1.00881	0.372841	0.00681532	0.137173
CG32110	1.53507	4.24793	4.24503	5.93315	5.76481	5.93687	5.61091	1.53507	0.567659	0.00684663	0.137331
isopeptidase	1.19454	7.18982	7.55791	7.47042	8.27005	9.00853	7.96774	1.19454	0.44199	0.00687906	0.137511
CG8177	1.00648	10.7423	11.3391	11.4982	11.9087	12.4186	11.6306	1.00648	0.373159	0.00699297	0.139312
gwl	1.14705	6.97728	8.07158	8.01855	8.61797	8.94354	8.57363	1.14705	0.426251	0.00712357	0.14096
Reg	0.998939	9.47168	9.29215	9.82353	9.07271	8.60405	8.13063	-0.998939	0.371215	0.00712379	0.14096
RhoGAP5A	1.4255	5.97728	6.88888	5.93315	6.42533	4.82584	5.2816	-1.4255	0.53045	0.00720223	0.142032
Ndfip	0.908221	8.55075	8.26739	9.84005	9.38805	9.40599	9.23937	0.908221	0.338738	0.00733599	0.143351
CG5807	0.885554	9.51373	9.39984	10.5004	10.2721	10.585	10.0542	0.885554	0.330315	0.00734155	0.143351
tutl	1.08097	9.16742	8.7167	9.39259	8.47595	8.1068	7.61091	-1.08097	0.403214	0.00734255	0.143351
yuri	0.933069	8.41363	8.51649	8.65242	8.41795	7.37181	7.67568	-0.933069	0.348482	0.00741688	0.144321
sba	0.82607	10.446	10.4324	11.4172	11.1359	11.3993	11.1177	0.82607	0.30879	0.00746887	0.144852
Nrx	0.90891	9.68124	10.1429	10.7777	10.993	11.0813	10.5479	0.90891	0.340872	0.00766628	0.148147
CG5538	2.19217	5.78136	4.05238	5.93315	4.51106	2.50391	3.31813	-2.19217	0.822451	0.00768937	0.148147
Reck	0.841138	10.374	10.8468	11.5847	11.6308	11.5592	11.3761	0.841138	0.316168	0.00780449	0.149872
CG7110	0.926213	8.80735	8.84122	9.85637	9.51452	10.0322	9.40134	0.926213	0.348871	0.00793361	0.151853
T48	1.11912	9.12928	8.89608	9.41481	8.64351	8.33173	7.2816	-1.11912	0.421849	0.00798037	0.152251
CG1814	1.15785	6.89482	7.73688	7.76543	8.7879	8.66983	8.37991	1.15785	0.436745	0.00802316	0.15257
CG8925	1.6084	7.2384	5.91745	7.2621	5.61797	4.88243	5.31813	-1.6084	0.607189	0.00807476	0.153055
CG5726	0.966226	8.74147	9.26184	9.7996	9.84679	10.3164	9.56985	0.966226	0.366045	0.00829955	0.156423
TBPH	0.882258	8.67243	9.21081	9.94629	10.0914	9.94187	9.74774	0.882258	0.334268	0.00830589	0.156423
CG6330	1.30949	10.2738	8.87074	10.3405	8.97049	8.64959	8.16613	-1.30949	0.496387	0.00833874	0.156538
SCAR	0.932644	9.50184	9.7548	10.475	10.476	10.9158	10.1047	0.932644	0.354509	0.00851835	0.159307
Hk	1.29448	7.33985	6.62007	7.77527	6.81062	6.01488	5.38852	-1.29448	0.492403	0.00856626	0.159307
PPP4R2r	0.980738	7.57743	8.09052	8.861	9.36521	9.03685	8.60353	0.980738	0.37312	0.00857683	0.159307
RhoGEF2	0.822354	11.0161	11.3345	11.955	12.2353	12.1238	11.8785	0.822354	0.312949	0.00859504	0.159307
alc	0.895363	8.20457	8.59375	8.64707	9.04424	9.32919	9.28391	0.895363	0.341924	0.00882916	0.163131
CG5708	0.944986	8.06609	8.39984	9.17923	9.19864	9.49032	8.80356	0.944986	0.361296	0.00890856	0.16408
CG14478	0.902684	10.4969	11.0548	11.6597	11.8894	11.9564	11.4008	0.902684	0.345767	0.00903647	0.165914
GstE12	1.0745	7.52356	7.58488	8.47647	7.82185	6.15927	6.73767	-1.0745	0.412	0.00910685	0.166237
Myb	1.17248	7.33985	8.58488	8.30352	9.28229	9.23727	9.28852	1.17248	0.449649	0.0091191	0.166237
CG5522	1.02151	9.76155	10.7238	10.6457	11.2639	11.5351	11.1203	1.02151	0.391864	0.0091392	0.166237
CG6847	1.78818	5.80735	5.49295	6.35696	4.89808	4.42991	2.9962	-1.78818	0.687662	0.00931237	0.168364
Thiolase	0.963757	7.65105	8.34306	8.77527	9.25356	8.96989	9.02962	0.963757	0.370803	0.00934672	0.168364
CG32982	0.957768	11.2685	11.4935	11.3716	11.341	10.8429	9.84326	-0.957768	0.368673	0.00938009	0.168364
CG7737	1.25397	5.2854	5.85974	6.55288	7.46883	7.00216	6.6827	1.25397	0.482821	0.00939919	0.168364
CG16952	0.945969	7.76818	8.45935	8.92433	9.31841	9.10383	9.09423	0.945969	0.364232	0.00939988	0.168364
roq	0.892055	8.93958	9.47865	10.0634	10.4509	10.2668	9.96918	0.892055	0.344484	0.00961041	0.17161
CycB	0.963773	9.13955	9.88527	10.1109	10.6244	10.7337	10.277	0.963773	0.372477	0.00966842	0.172121
g	0.878583	7.87652	7.87438	8.76543	8.7764	8.93018	8.55462	0.878583	0.339871	0.0097365	0.172808
CG3529	0.893789	8.6865	8.95239	9.85637	9.7764	10.0038	9.36471	0.893789	0.346439	0.00988202	0.174184
NaCP60E	1.13414	7.86419	7.38458	8.0834	7.13255	6.33173	6.66863	-1.13414	0.439665	0.00989268	0.174184
Buffy	2.07955	5.9542	4.94547	6.27604	3.61797	2.98934	3.80356	-2.07955	0.806434	0.00991749	0.174184
Dp1	0.828026	11.2467	11.7384	12.5262	12.5274	12.4983	12.1652	0.828026	0.321201	0.00994005	0.174184
Cyp4e2	1.46066	8.13955	7.18754	8.74553	7.38047	6.89623	5.20565	-1.46066	0.566779	0.00996274	0.174184
arr	0.792352	9.8933	10.1519	10.6159	10.6388	10.9251	10.7079	0.792352	0.307684	0.0100179	0.174628
CG44255	0.985247	11.2784	10.452	11.1568	10.4581	10.0798	9.78247	-0.985247	0.38276	0.0100512	0.174689
CG17698	0.901064	9.68124	9.46177	9.67363	9.27414	8.92682	8.37124	-0.901064	0.350303	0.0101043	0.175091
CG30122	0.963699	10.2033	10.9797	11.4227	11.8071	11.8919	11.2506	0.963699	0.37482	0.0101376	0.175151
Ady43A	1.09699	7.08746	7.23371	8.21946	7.89808	8.71337	7.59611	1.09699	0.427023	0.0102016	0.175662
UBL3	0.962686	7.54689	8.26184	8.69972	9.17256	8.9764	8.83855	0.962686	0.37487	0.0102272	0.175662
ssh	0.929395	8.18982	8.96954	9.06746	9.342	9.60615	9.5119	0.929395	0.362178	0.0102841	0.175793
mib2	0.892518	9.76818	10.1292	10.6349	10.6577	11.1664	10.4505	0.892518	0.347856	0.0102949	0.175793
CG7523	1.18601	6.6865	7.47385	7.37002	8.23688	8.71337	7.77099	1.18601	0.46249	0.0103355	0.17596
abs	0.957537	7.33985	7.85236	7.72535	7.97049	8.76695	8.35375	0.957537	0.373539	0.0103647	0.17596
Ptpmeg	0.861999	8.47573	8.7803	9.37002	9.28635	9.69965	9.26299	0.861999	0.336524	0.0104227	0.176433
slik	0.938208	10.4168	11.1092	11.1001	11.63	11.9711	11.4699	0.938208	0.366488	0.0104672	0.176676
CG31650	0.991309	7.78136	8.20503	8.54715	9.1144	9.30093	8.61825	0.991309	0.387467	0.0105143	0.176961
CG42390	1.29087	6.88264	6.78419	6.30352	6.13255	6.03997	4.80356	-1.29087	0.505834	0.0107116	0.179765
dsd	0.864619	9.39017	9.66499	10.2302	10.1303	10.6748	10.0569	0.864619	0.339139	0.0107892	0.18055
slmb	0.798093	9.64746	9.68382	10.4022	10.3125	10.6404	10.263	0.798093	0.313692	0.0109532	0.181879
CG8481	1.10524	6.96578	7.85236	7.64169	8.46167	8.82944	8.27697	1.10524	0.434465	0.0109618	0.181879
CG43658	0.879698	11.9869	11.5159	12.273	11.6002	10.9209	10.8604	-0.879698	0.345805	0.0109618	0.181879
Scm	0.825542	9.02514	9.49058	9.82353	9.98054	10.1434	10.0582	0.825542	0.324996	0.01108	0.182905
yata	0.824039	10.0553	10.4894	10.9658	11.1029	11.282	10.9203	0.824039	0.324428	0.0110861	0.182905
Npc2b	1.30119	12.1941	10.5142	12.283	10.7979	10.3755	10.1885	-1.30119	0.512643	0.0111423	0.183316
Sucb	1.1305	6.87036	7.61135	7.48249	8.6748	8.50841	8.31813	1.1305	0.445884	0.0112316	0.184081
CG8080	1.17988	5.55459	6.72076	6.84239	7.33418	7.35191	7.49605	1.17988	0.465477	0.0112517	0.184081
Asap	0.847397	9.18239	9.60916	10.0081	9.97301	10.4674	10.0144	0.847397	0.334627	0.0113297	0.184294
fzy	1.15776	6.37504	7.52115	7.56429	8.50411	8.2588	8.16613	1.15776	0.457287	0.011348	0.184294
CG11638	1.6241	5.39232	5.53043	4.96792	4.98054	3.76695	3.90309	-1.6241	0.641681	0.0113735	0.184294
CG6357	1.29109	5.9542	6.67129	6.16057	6.56551	5.03997	5.08366	-1.29109	0.510216	0.0113905	0.184294
Pc	0.89175	7.64386	7.89608	8.38938	8.85501	8.58713	8.74103	0.89175	0.353386	0.011621	0.187267
dap	0.84153	8.10852	8.4049	9.27257	9.56551	9.02434	9.18108	0.84153	0.333553	0.0116383	0.187267
nrv2	0.867234	12.5729	11.9524	12.4223	11.9211	11.3419	11.5104	-0.867234	0.343909	0.0116791	0.187409
gem	0.759033	10.0875	9.96783	10.943	10.8928	10.8772	10.6932	0.759033	0.301339	0.0117732	0.187828
nero	0.959174	7.62205	8.26739	8.56429	9.02494	9.15065	8.68969	0.959174	0.380807	0.0117758	0.187828
Rala	0.807397	11.2912	11.5585	12.2656	12.4454	12.4616	11.9742	0.807397	0.320647	0.0118014	0.187828
CG14929	1.26948	7.15987	6.39477	7.28985	6.45447	5.18199	5.85418	-1.26948	0.504725	0.0118968	0.188611
Gdh	0.940069	8.65464	9.20503	9.25508	9.82185	10.1535	9.58116	0.940069	0.374028	0.0119585	0.188611
Abp1	1.05445	7.18982	8.28395	8.27604	8.89808	8.98934	8.7841	1.05445	0.419548	0.0119611	0.188611
CG9813	2.44995	5.93074	3.24503	5.70489	3.39558	3.18199	1.9962	-2.44995	0.975008	0.0119794	0.188611
CG33926	1.11479	9.22159	8.82999	9.70746	8.41795	8.23727	7.52758	-1.11479	0.444497	0.0121424	0.19036
elm	0.88107	7.93074	8.41495	9.06344	9.22425	9.2588	8.86039	0.88107	0.35136	0.0121555	0.19036
polo	1.05656	8.46352	9.45692	9.2086	10.1415	10.2787	9.89556	1.05656	0.421829	0.0122548	0.191404
CG9086	0.846636	9.78627	10.3084	10.9364	11.0466	11.1369	10.658	0.846636	0.33815	0.0122893	0.191431
HP5	0.954557	7.22882	7.85236	7.82353	8.32632	8.44877	8.59983	0.954557	0.38168	0.0123865	0.191865
lqfR	0.879618	9.25739	9.52348	10.1128	10.1415	10.6051	9.84951	0.879618	0.351744	0.0123936	0.191865
mal	1.02304	7.16993	7.51181	7.20496	6.98054	6.18199	6.45563	-1.02304	0.409199	0.0124154	0.191865
Lrt	1.28107	8.78463	7.27845	8.5586	7.56551	7.2588	6.53536	-1.28107	0.513311	0.0125708	0.193218
CG11122	0.825693	8.86419	9.38202	9.96792	10.0751	10.0662	9.86965	0.825693	0.330942	0.0125964	0.193218
CG3967	0.823003	9.86109	9.99322	10.8459	10.759	11.0204	10.4214	0.823003	0.329884	0.0126019	0.193218
CG3635	0.87141	9.53138	9.23087	9.43979	8.88743	8.63731	8.38852	-0.87141	0.349571	0.0126742	0.193819
CG2211	0.994124	8.14466	8.79577	8.60351	9.22847	9.81498	9.09686	0.994124	0.399206	0.0127653	0.194617
CG32100	1.14515	5.49185	5.53043	6.13019	6.36521	6.65772	6.65441	1.14515	0.459993	0.0127928	0.194617
CG2182	0.867102	8.99152	9.60916	10.1417	10.3439	10.3963	9.97205	0.867102	0.348858	0.0129353	0.196275
Nuf2	1.14303	5.70044	6.56695	6.43358	7.02007	7.5129	7.13575	1.14303	0.460418	0.0130428	0.197395
CG17278	0.824338	10.4231	10.347	11.1436	10.9334	11.4909	10.8612	0.824338	0.332347	0.0131252	0.197966
CG10426	1.00552	6.45943	7.12767	7.35696	7.84404	7.77444	7.89102	1.00552	0.405603	0.0131724	0.197966
CG7655	1.34282	4.70044	5.05238	5.70489	5.71751	6.55702	5.80356	1.34282	0.541717	0.0131819	0.197966
Mapmodulin	0.870608	9.71939	9.89249	10.4367	10.7085	11.0117	10.2465	0.870608	0.351633	0.0132903	0.199082
Pcl	0.975126	8.15987	9.13072	9.12635	9.74431	9.77444	9.62008	0.975126	0.395385	0.0136528	0.203654
CG11737	1.10763	6.18982	7.17576	7.11476	7.64351	8.13618	7.5431	1.10763	0.449216	0.0136745	0.203654
Efa6	0.840227	10.8865	11.5402	11.5664	11.9585	12.1767	11.998	0.840227	0.340857	0.0136998	0.203654
CG1582	1.0165	7.56224	7.82999	7.93315	7.15047	6.7967	6.56606	-1.0165	0.413006	0.0138467	0.205317
CG8334	0.945038	10.0755	10.6092	10.7911	10.978	11.7269	10.7267	0.945038	0.384364	0.0139437	0.206233
CG44154	0.836231	10.941	11.5012	12.1417	12.4554	12.2899	11.8444	0.836231	0.340502	0.0140542	0.206342
CG9705	0.984077	8.02237	8.97635	9.1225	9.7145	9.74994	9.3405	0.984077	0.400744	0.014064	0.206342
CG11577	1.01233	7.15987	7.72884	7.03503	7.00044	6.55702	6.35375	-1.01233	0.412348	0.0140869	0.206342
Atg13	0.791245	8.53916	8.76466	9.34047	9.54871	9.51738	9.37341	0.791245	0.322311	0.014092	0.206342
RhoGAP92B	0.81006	11.3772	11.5551	12.2009	12.1477	12.5703	11.9136	0.81006	0.330099	0.0141281	0.206355
Vha26	0.8949	10.0553	10.8384	11.2195	11.5871	11.6124	11.1364	0.8949	0.365003	0.014216	0.207122
Cyp6a8	1.41815	6.39232	5.97295	6.66307	5.51106	5.18199	4.24413	-1.41815	0.579074	0.0143256	0.207967
Grip	1.0846	7.76818	7.76073	7.88849	7.25356	6.06463	7.10473	-1.0846	0.442963	0.014345	0.207967
CG8184	0.761576	10.5906	11.0435	11.4945	11.5343	11.6145	11.5774	0.761576	0.311535	0.0145017	0.2093
CG42588	0.984041	10.4522	9.65229	10.3765	9.4795	9.28527	8.94164	-0.984041	0.402566	0.0145084	0.2093
Gef26	0.841755	8.633	9.27017	9.55002	9.79646	9.88762	9.76439	0.841755	0.34468	0.0146007	0.209321
CG6254	1.25776	6.20945	6.90324	6.38296	5.81062	4.98934	5.61091	-1.25776	0.515284	0.0146507	0.209321
CG3814	1.30032	6.84549	6.02639	7.17552	6.09602	5.22638	5.16613	-1.30032	0.532879	0.0146801	0.209321
dlt	0.904017	10.4305	11.1482	11.7623	12.0097	12.052	11.3344	0.904017	0.370478	0.0146817	0.209321
wtrw	1.20411	6.83289	6.56695	6.35696	5.51106	5.64142	5.35375	-1.20411	0.493496	0.0146886	0.209321
Dpck	1.25044	5.35755	6.05238	5.89753	7.02007	7.2588	6.66863	1.25044	0.512829	0.0147557	0.209716
CG34401	0.795	9.21189	9.60478	10.1492	10.2072	10.3817	10.0296	0.795	0.32615	0.0147879	0.209716
CG34383	0.956473	9.0634	9.12767	9.3238	9.02979	8.57	7.52758	-0.956473	0.392721	0.0148711	0.209783
CG42863	0.794735	10.2348	10.5499	11.1225	11.2062	11.4299	10.9158	0.794735	0.326507	0.0149308	0.209783
thr	0.945956	6.83289	7.53965	7.78506	8.15935	8.19321	8.15102	0.945956	0.388976	0.0150194	0.209783
kek6	0.917208	7.57743	7.65442	7.71515	7.5788	6.7967	6.59611	-0.917208	0.37721	0.0150341	0.209783
l(1)G0156	1.0043	7.13955	8.24503	8.28296	8.75899	8.74804	8.84482	1.0043	0.41322	0.0150812	0.209783
CG6928	1.02244	6	6.41495	7.0834	7.42533	7.42039	7.0406	1.02244	0.420732	0.0150927	0.209783
GstD1	0.972705	9.79116	9.89966	10.3069	9.3381	9.19601	8.45973	-0.972705	0.400343	0.0151123	0.209783
Nup153	0.798017	10.1383	10.5804	11.1407	11.3322	11.3644	10.9548	0.798017	0.328621	0.0151664	0.209783
CG15544	2.20168	6.30378	3.41495	6.40849	4.27005	3.88243	2.31813	-2.20168	0.906912	0.0151962	0.209783
shi	0.815458	10.115	10.5904	10.8908	11.3824	11.2767	11.0923	0.815458	0.335989	0.0152227	0.209783
Spt6	0.841593	9.29462	10.0066	10.2881	10.5705	10.6103	10.4556	0.841593	0.34682	0.0152412	0.209783
CG9849	0.793828	8.59991	8.97974	9.19031	9.34589	9.52184	9.66509	0.793828	0.327188	0.0152574	0.209783
Rbp9	1.73706	7.35755	5.19922	7.03503	4.98054	5.26945	4.45563	-1.73706	0.716185	0.0152898	0.209783
CG15743	0.969496	6.42626	7.12767	7.47042	7.72948	7.81861	7.75109	0.969496	0.399736	0.0152941	0.209783
Rph	1.62836	6.40939	5.28942	7.03503	5.05855	4.26945	4.38852	-1.62836	0.671962	0.0153805	0.209928
Cyp6a9	1.44617	6.40939	5.53043	6.16057	5.27005	4.88243	4.24413	-1.44617	0.597062	0.0154291	0.209928
Kap3	0.923888	7.76155	8.36915	9.11088	9.28635	9.33427	8.61825	0.923888	0.381743	0.0155127	0.209928
eIF4G2	0.791502	9.33539	9.86708	10.1662	10.3459	10.4347	10.3981	0.791502	0.327076	0.0155233	0.209928
Mtpalpha	0.823788	8.52748	9.14891	9.76048	9.88208	9.74804	9.63825	0.823788	0.340427	0.0155263	0.209928
Ac13E	1.58958	7.07682	5.67129	7.13019	5.45447	5.46739	4.16613	-1.58958	0.656946	0.0155354	0.209928
CG33116	1.05335	8.02237	9.02639	8.98499	9.7384	10.0117	9.20077	1.05335	0.435513	0.0155785	0.209928
CdsA	0.974611	7.77479	8.48343	8.46435	9.24525	9.36438	8.88798	0.974611	0.403008	0.0155914	0.209928
CG13917	0.891207	10.2784	10.9567	10.1031	10.5024	10.0322	9.43914	-0.891207	0.36893	0.0157071	0.211001
CG4080	0.83058	7.97154	8.23938	9.1568	8.71751	8.99897	8.8819	0.83058	0.344348	0.0158636	0.212616
Vps13	0.764376	9.90989	10.0604	10.8212	10.8021	10.9584	10.5099	0.764376	0.317181	0.0159568	0.213377
Taf6	1.07876	6.67243	7.09052	6.62	6.30247	5.85441	5.77756	-1.07876	0.448038	0.0160513	0.214151
CG10486	1.10903	6.61471	6.37431	6.72535	6.56551	5.42991	5.35375	-1.10903	0.461013	0.0161444	0.214904
gpp	0.763994	11.2715	11.3941	12.161	12.1081	12.3415	11.8052	0.763994	0.318131	0.0163278	0.216852
Ero1L	1.03267	9.25267	8.62873	9.58403	8.47595	8.19321	7.64006	-1.03267	0.430301	0.0164006	0.217326
ImpE3	1.41878	4.16993	4.41495	5.09916	5.61797	5.67384	5.75109	1.41878	0.591794	0.0165106	0.218291
Prp38	0.893116	7.2854	7.83748	8.16057	8.18566	8.68183	8.24413	0.893116	0.372941	0.0166299	0.219372
CG6967	0.967311	7.17991	7.36397	7.30352	7.43997	6.50391	6.08366	-0.967311	0.405046	0.0169335	0.22235
ATP7	0.826387	7.48382	7.82999	8.39578	8.46167	8.54393	8.43914	0.826387	0.346136	0.0169651	0.22235
CG4434	1.45861	7.14975	6.05238	7.67363	5.98054	4.5743	5.69664	-1.45861	0.610972	0.0169695	0.22235
CG42340	1.08504	6.93074	6.72076	7.23381	6.51106	5.76695	5.72412	-1.08504	0.454955	0.0170823	0.223035
CG43102	1.06062	6.76818	7.11539	6.861	7.02007	5.53954	6.16613	-1.06062	0.44478	0.0170979	0.223035
wmd	0.925899	6.98868	7.72884	8.01855	8.32632	8.472	8.17113	0.925899	0.388791	0.0172431	0.224429
CG11168	0.934928	7.2854	8.13984	8.42109	8.75899	8.89279	8.49605	0.934928	0.393018	0.0173672	0.225128
Cad89D	1.47619	5.08746	6.26739	5.861	6.02007	3.76695	4.69664	-1.47619	0.62075	0.0174029	0.225128
Hcf	0.741088	10.5147	10.7764	10.4659	10.4345	10.0431	9.76439	-0.741088	0.311676	0.0174184	0.225128
l(1)G0469	1.029	7.25739	7.53043	7.03503	6.23688	6.35191	6.38852	-1.029	0.432887	0.0174506	0.225128
chico	0.778154	8.23362	8.34306	8.97221	8.94504	9.19321	8.92989	0.778154	0.32758	0.017527	0.225617
Mvl	0.8157	9.93958	10.2478	10.8092	10.9296	11.2243	10.5276	0.8157	0.343904	0.0176979	0.226655
CG12071	1.11338	7.62205	7.41495	8.3238	7.65611	5.60825	6.91506	-1.11338	0.469496	0.0177188	0.226655
slim	0.7995	8.6865	9.09678	9.73295	9.82185	9.90308	9.47598	0.7995	0.337151	0.0177237	0.226655
lark	0.890542	8.29462	9.23655	9.68934	9.82743	9.87198	9.57363	0.890542	0.375773	0.0177931	0.227046
ana1	0.931491	8.05528	8.93153	8.68413	9.35365	9.57	9.40347	0.931491	0.393298	0.0178647	0.227465
Hrb87F	0.848004	9.24555	9.91922	10.4444	10.9034	10.6373	10.2781	0.848004	0.358243	0.0179273	0.227766
CG6776	1.05164	7.05528	7.91745	6.96792	7.6308	6.50391	6.48805	-1.05164	0.444475	0.0179804	0.227947
cyr	1.09029	6.76818	7.16389	6.55288	6.51106	6.22638	5.45563	-1.09029	0.461038	0.0180371	0.228171
Sec61alpha	0.833006	9.85953	10.5316	11.0391	11.2782	11.2892	10.8044	0.833006	0.352404	0.0180894	0.22834
Mf	0.889837	10.1636	9.67339	10.4305	9.54194	9.01488	9.08366	-0.889837	0.376593	0.0181344	0.228415
CG31344	1.00383	7.47573	8.42494	8.45212	9.10983	9.32919	8.65084	1.00383	0.425363	0.0182777	0.228932
CG15611	0.930659	8.61102	7.76859	9.639	9.17694	9.43228	8.8819	0.930659	0.394458	0.0183077	0.228932
nocte	0.760432	10.4398	10.7034	11.37	11.3928	11.5695	11.0623	0.760432	0.322374	0.0183316	0.228932
CG43726	1.06314	6.61471	6.73688	6.76543	6.76481	5.35191	5.82909	-1.06314	0.450735	0.0183399	0.228932
Su(var)205	1.01794	7.39232	8.50712	8.34379	9.02494	9.30352	8.79386	1.01794	0.431686	0.0183709	0.228932
CG5445	0.815097	8.33539	8.78419	9.03093	9.29443	9.56785	9.19096	0.815097	0.346548	0.0186705	0.231973
NKAIN	0.796468	10.2276	10.6859	11.4757	11.6252	11.5257	10.962	0.796468	0.33874	0.0187097	0.231973
CG9007	0.696173	11.1228	11.2101	11.8919	11.7721	11.946	11.7755	0.696173	0.296144	0.0187337	0.231973
Paip2	0.788995	9.26444	9.27017	10.1848	9.95528	10.3177	9.73767	0.788995	0.335853	0.0188125	0.232457
CG34112	1.64032	5.32193	5.15192	5.33049	4.39558	3.35191	3.80356	-1.64032	0.699494	0.0190263	0.234605
MED6	0.813555	8.39232	8.50241	8.64707	8.88208	9.51066	8.96199	0.813555	0.347421	0.0191962	0.236202
wapl	0.77211	10.014	10.5304	11.0784	11.0656	11.2461	10.8627	0.77211	0.330132	0.0193464	0.237551
emb	0.771024	9.92035	10.299	10.8633	10.9152	11.1223	10.6201	0.771024	0.330031	0.01948	0.238691
mthl14	1.44794	7.91289	6.02639	8.13019	6.30247	5.7967	5.82909	-1.44794	0.62038	0.0195977	0.239492
alt	0.754545	11.545	11.303	12.4006	12.2499	12.4296	11.8872	0.754545	0.323367	0.0196271	0.239492
CG14764	0.730186	10.1267	10.0732	11.0735	10.8162	10.9918	10.649	0.730186	0.313293	0.0197702	0.240611
Snap25	1.23899	7.59991	6.82999	7.45825	6.05855	6.39144	5.55079	-1.23899	0.531735	0.019801	0.240611
CG30338	0.881737	7.99435	8.74088	8.85637	9.27414	9.49713	9.06229	0.881737	0.378852	0.0199446	0.241536
CG6041	1.31368	6.59991	5.94547	7.0834	5.85501	4.5743	5.31813	-1.31368	0.564514	0.0199596	0.241536
CG1516	0.887347	12.8128	12.0779	12.8453	11.961	11.644	11.5637	-0.887347	0.381446	0.020004	0.241574
CG7510	0.867249	9.67772	9.92451	10.4765	10.5093	11.0874	10.0916	0.867249	0.372932	0.0200458	0.24158
vlc	0.787997	8.82972	9.27017	9.77527	10.239	9.90137	9.80517	0.787997	0.339061	0.0201223	0.241671
CG5439	0.913172	7.44294	8.30572	8.04321	8.45447	8.99577	8.6862	0.913172	0.392964	0.0201358	0.241671
edl	0.73678	10.8994	10.7607	11.9866	11.6663	11.7523	11.3581	0.73678	0.31721	0.0201959	0.241795
CG2982	0.956252	6.82018	7.51181	7.5298	8.27822	8.25345	8.06229	0.956252	0.411809	0.0202287	0.241795
CG42671	0.779583	8.15482	8.5258	8.76543	9.02494	9.13618	9.12548	0.779583	0.335973	0.0203206	0.242237
CG4629	0.932971	9.31061	8.92802	9.58123	8.71751	8.4994	7.82275	-0.932971	0.402167	0.0203484	0.242237
IP3K1	0.865235	11.2562	11.4648	12.2634	12.0645	12.6585	11.6164	0.865235	0.373277	0.0204524	0.242981
mip40	1.14745	5.16993	5.70446	5.82353	6.45447	6.7819	6.40559	1.14745	0.495431	0.020555	0.243222
Pez	0.933148	8.49586	9.51649	9.49447	10.1325	10.1946	9.83698	0.933148	0.403036	0.0205968	0.243222
Bgb	1.11503	6.18982	7.41495	7.14546	8.24525	8.1245	7.9504	1.11503	0.481596	0.0205973	0.243222
Vha13	0.825062	8.87652	9.44715	10.0493	9.98804	10.2853	9.68095	0.825062	0.356545	0.020665	0.243531
Dpit47	0.942614	7.6865	8.55337	8.24094	8.98054	9.29051	8.93872	0.942614	0.407483	0.0207083	0.243551
wkd	0.792343	8.02791	7.96613	9.0913	8.84404	8.97315	8.58116	0.792343	0.342672	0.020764	0.243638
sti	1.06996	8.0607	9.31649	8.95931	10.0609	10.1304	9.60168	1.06996	0.462863	0.0207988	0.243638
CG17754	0.83161	8.45121	8.19339	9.5327	8.88208	9.30352	9.00183	0.83161	0.359944	0.0208667	0.243944
CG6509	0.744226	9.71939	9.91922	10.7984	10.6948	10.7865	10.3079	0.744226	0.322639	0.0210724	0.245858
Stim	0.822271	8.09276	8.39477	8.76543	9.38427	9.15927	8.98204	0.822271	0.356724	0.0211629	0.24614
Girdin	0.738494	9.14975	9.46177	10.0185	10.0152	10.1988	9.8895	0.738494	0.320566	0.0212387	0.24614
Rfx	0.865702	6.75489	7.16389	7.54139	7.64351	7.83304	7.84169	0.865702	0.375786	0.0212389	0.24614
tyn	1.13663	6.56986	6.41495	6.48249	5.76481	5.46739	5.24413	-1.13663	0.49349	0.0212646	0.24614
mwh	0.783843	11.3652	10.8468	11.2427	10.7024	10.3681	10.3226	-0.783843	0.34067	0.0213981	0.247184
Got1	0.779055	8.39232	8.46903	9.2967	9.06328	9.42039	8.96487	0.779055	0.338696	0.0214392	0.247184
CG2260	1.04037	5.42626	6.05238	6.66307	6.91914	6.70555	6.90309	1.04037	0.452791	0.0215797	0.248315
cdc14	0.759798	8.79766	8.64163	9.91099	9.7024	9.67784	9.25594	0.759798	0.330787	0.0216221	0.248315
ptip	0.818752	8.33539	9.06839	9.17923	9.42533	9.63731	9.49006	0.818752	0.35702	0.0218312	0.249854
Tequila	1.04033	6.47573	7.19922	6.70489	7.6686	8.17067	7.61825	1.04033	0.453713	0.0218523	0.249854
FucTD	1.48601	6.10852	5.05238	6.19031	5.27005	4.5743	3.69664	-1.48601	0.648561	0.0219493	0.249854
wts	0.743202	10.5236	10.8347	11.1521	11.2629	11.6572	11.1617	0.743202	0.324406	0.0219657	0.249854
Pak3	0.749692	11.0987	11.3846	12.1535	12.1577	12.2605	11.6779	0.749692	0.327257	0.0219729	0.249854
L	0.725007	9.13186	9.32451	9.78017	9.94248	10.0798	9.82116	0.725007	0.316575	0.022012	0.249854
Traf6	1.13713	6.22882	7.02639	5.89753	6.42533	5.46739	5.61091	-1.13713	0.497176	0.0221854	0.251335
His2Av	0.759106	8.28077	8.56244	8.7996	9.06801	9.25076	9.12032	0.759106	0.332146	0.0222861	0.251667
mRpS5	0.781151	9.34207	9.58932	9.09524	9.15935	8.93687	8.39281	-0.781151	0.341829	0.0223007	0.251667
Orct2	0.801413	9.50779	9.13681	11.1606	10.4777	10.2413	10.0227	0.801413	0.350965	0.0224036	0.25223
Crtc	0.781173	8.8392	9.30572	9.60074	9.94248	10.0337	9.68969	0.781173	0.342186	0.0224367	0.25223
CG6218	1.04645	7.25739	6.58488	6.70489	6.42533	6.08888	5.72412	-1.04645	0.459058	0.0226336	0.25356
CG31635	0.729383	9.46557	9.36915	10.4069	10.0152	10.244	10.0447	0.729383	0.319985	0.0226416	0.25356
SmB	0.917306	7.64386	8.37431	8.92875	9.02007	9.33933	8.47598	0.917306	0.4026	0.0226994	0.253722
Acon	0.851377	8.82337	9.50006	9.70231	10.3243	10.24	9.8354	0.851377	0.374358	0.0229521	0.255538
Arc1	0.899333	9.45533	10.0362	9.75053	9.65297	9.29573	8.2816	-0.899333	0.395474	0.0229622	0.255538
CG12034	0.818163	7.45121	7.61135	7.80442	7.9399	8.53954	8.13575	0.818163	0.359861	0.0229927	0.255538
Ncoa6	0.719562	10.3554	10.688	11.2131	11.1671	11.4252	11.0522	0.719562	0.316731	0.0230963	0.256202
CG11170	0.853016	8.11374	8.51181	9.20496	9.36904	9.53071	8.71388	0.853016	0.376163	0.023349	0.257672
CG13001	1.04445	5.72792	6.53043	6.33049	6.98054	7.36189	7.07302	1.04445	0.460713	0.023388	0.257672
CLIP	1.14399	12.5946	11.0716	12.4727	10.9805	11.1008	10.6228	-1.14399	0.50465	0.0233963	0.257672
r	0.733409	9.00843	9.27293	9.98287	9.78216	10.0275	9.71559	0.733409	0.323549	0.0234047	0.257672
sr	0.817168	12.1003	11.3536	11.9609	11.3681	11.0125	10.9008	-0.817168	0.36092	0.0235662	0.258919
CG6707	0.833575	8.67243	9.07475	9.33049	9.74431	10.0259	9.33382	0.833575	0.368272	0.0236064	0.258919
ham	1.4692	6.47573	5.49295	6.38296	4.81062	4.98934	4.08366	-1.4692	0.649697	0.0237371	0.259572
hoe2	1.43044	5.20945	6.12767	5.5756	4.81062	4.50391	4.08366	-1.43044	0.632636	0.0237546	0.259572
CG10543	0.721405	10.1948	10.6438	11.0665	11.156	11.2866	11.0165	0.721405	0.319562	0.0239779	0.261524
CG10208	1.13938	7.20945	6.53043	7.55288	6.30247	5.76695	5.77756	-1.13938	0.505915	0.0243142	0.2647
bl	0.699467	9.93664	10.1277	10.6145	10.6388	10.8911	10.5594	0.699467	0.310848	0.0244369	0.265051
EDTP	0.7277	9.05528	9.33778	10.1263	10.0914	10.1053	9.7326	0.7277	0.323395	0.024437	0.265051
CG33655	0.785634	8.23362	8.86708	9.06344	9.0774	9.47661	9.25359	0.785634	0.349269	0.0244891	0.265125
Fs(2)Ket	0.890903	9.67596	10.6734	10.701	11.2536	11.3847	10.8689	0.890903	0.39634	0.0245875	0.26536
lqf	0.828723	8.48382	8.81488	9.37326	9.5788	9.83304	9.03237	0.828723	0.368717	0.0246024	0.26536
Pep	0.758375	10.3783	10.7754	11.5026	11.6284	11.6187	11.0165	0.758375	0.337521	0.0246467	0.26536
CG18178	0.914928	6.33985	6.81488	6.98499	7.27005	7.65772	7.34493	0.914928	0.407646	0.0248055	0.266112
didum	0.916654	8.61102	9.54881	9.28641	10.1415	10.2099	9.91655	0.916654	0.40842	0.0248074	0.266112
sax	0.830872	8.17991	8.85605	9.05942	9.38427	9.61244	9.12032	0.830872	0.370778	0.0250335	0.268046
Atf3	1.04719	11.3399	10.3351	11.7893	10.3243	10.1098	9.59797	-1.04719	0.467568	0.025113	0.268407
ifc	0.835361	9.77808	10.5142	10.6893	11.1235	11.299	10.6932	0.835361	0.37344	0.0252907	0.269814
Lam	0.766731	8.85798	9.32184	9.65509	10.0585	10.018	9.71559	0.766731	0.34295	0.0253718	0.270186
CG7985	0.897479	7.26679	7.54881	7.30352	6.96037	6.42991	6.59611	-0.897479	0.401902	0.0255437	0.271524
c11.1	0.780867	9.69523	9.69418	10.8805	10.5504	10.7985	10.0596	0.780867	0.349896	0.0256339	0.271761
CG41099	0.696985	10.7305	11.0182	10.7342	10.795	10.3266	10.0269	-0.696985	0.312362	0.0256588	0.271761
Clic	0.77934	10.0941	10.5153	11.0463	11.1415	11.4132	10.6975	0.77934	0.349627	0.0258098	0.272512
Cerk	0.744507	10.3015	10.4508	10.7765	11.1144	11.3817	10.8068	0.744507	0.334086	0.025848	0.272512
CG8735	0.925173	8.0607	8.66709	8.94629	9.31046	9.75941	8.6862	0.925173	0.415217	0.0258693	0.272512
Mal	1.07117	10.3794	8.83748	9.77773	8.69936	8.83662	8.62556	-1.07117	0.48092	0.0259251	0.272609
CG18568	1.2248	6.35755	5.82999	7.06746	5.89808	4.93687	4.85418	-1.2248	0.550618	0.026121	0.274177
JHDM2	0.877943	8.70044	9.59817	9.76048	10.3105	10.3456	9.79224	0.877943	0.394869	0.0261903	0.274413
GATAd	0.845191	9.3966	10.0132	9.95498	10.5672	10.8711	10.2214	0.845191	0.380391	0.02629	0.274794
slgA	0.711107	8.56605	8.63734	9.49744	9.28229	9.24268	9.37991	0.711107	0.32011	0.0263206	0.274794
Gadd45	0.728179	10.1241	10.0394	11.4014	11.0418	11.0345	10.546	0.728179	0.328047	0.0264363	0.275511
Spn4	0.835472	7.93664	8.56695	8.37002	8.32632	7.60825	7.27233	-0.835472	0.376572	0.0265124	0.275813
CG3308	0.880794	8.09276	8.95583	8.70489	9.40681	9.61035	9.30908	0.880794	0.39754	0.0267184	0.277154
CG7372	0.815662	6.80735	7.02639	7.79477	7.83299	7.76695	7.70356	0.815662	0.368269	0.02677	0.277154
CG31279	1.2407	9.17243	8.12154	9.64438	7.72948	7.9764	6.79062	-1.2407	0.560219	0.0267832	0.277154
CG33090	0.936437	7.08746	7.62007	7.33049	6.81062	6.37181	6.504	-0.936437	0.423208	0.0269178	0.278055
DAT	1.24064	6.44294	5.91745	6.19031	5.71751	4.26945	5.42247	-1.24064	0.561109	0.0270323	0.278747
tgo	0.734695	8.27612	8.66288	9.04321	9.2577	9.22911	9.20322	0.734695	0.332522	0.0271424	0.279088
Mmp1	0.689445	13.127	13.2376	13.1314	12.9755	12.7095	12.2406	-0.689445	0.312079	0.0271606	0.279088
Pglym78	0.749887	7.82655	7.99991	8.62545	8.64982	8.80769	8.50795	0.749887	0.339595	0.0272317	0.279327
CG13773	1.26455	5.55459	6.24503	5.38296	5.13255	4.70555	4.64006	-1.26455	0.573011	0.0273243	0.279787
Eaf	0.708185	8.8392	8.98649	9.47948	9.69631	9.74613	9.48805	0.708185	0.32107	0.0274047	0.280121
CG5919	0.965201	7.34873	8.16389	7.93315	8.89277	9.06157	8.42247	0.965201	0.438141	0.0275984	0.281609
Su(H)	0.805347	7.14975	7.25625	7.54139	7.7993	8.11862	7.89102	0.805347	0.36578	0.0276848	0.281756
flfl	0.71678	9.83447	10.1185	10.7802	10.8928	10.9226	10.4371	0.71678	0.325605	0.0277089	0.281756
p53	0.821988	8.3837	8.33249	8.58683	8.03944	7.29051	7.74439	-0.821988	0.373537	0.0277676	0.281863
CG15601	1.13793	4.75489	5.33249	5.93315	6.36521	6.37181	6.01857	1.13793	0.517426	0.0278627	0.282339
CG7192	0.800035	8.41363	9.03293	9.3765	9.6902	9.78746	9.27929	0.800035	0.364142	0.0280175	0.283417
CG32485	1.0377	5.55459	6.31112	6.5298	7.16817	7.2588	6.72412	1.0377	0.473174	0.0283025	0.285589
caz	0.7764	8.83605	9.41495	9.84239	10.1791	10.1376	9.68794	0.7764	0.354096	0.0283344	0.285589
CG11537	0.788297	9.76818	9.83187	10.5004	10.19	10.9493	10.1073	0.788297	0.359622	0.0283785	0.285589
mio	0.826526	6.97728	7.43485	7.54139	7.8659	8.13618	7.9562	0.826526	0.377435	0.0285352	0.286673
ens	0.751865	11.0721	11.5036	11.7936	12.1098	12.3263	11.7224	0.751865	0.343463	0.0285918	0.28675
CG10550	1.04687	6.53916	7.24503	7.33049	6.81062	5.42991	6.22502	-1.04687	0.478692	0.0287464	0.287522
Fit1	0.736991	8.15987	8.19339	9.01855	8.88743	9.09786	8.70356	0.736991	0.337039	0.0287669	0.287522
H	0.747132	8.71768	9.25625	9.50338	9.79076	9.87547	9.63101	0.747132	0.341828	0.0288376	0.287737
CG6287	0.969445	7.87036	7.52115	8.42109	7.34978	6.9764	6.45563	-0.969445	0.444193	0.0290736	0.28884
ssp3	0.812486	8.55075	9.11539	8.95931	9.55881	9.88243	9.42665	0.812486	0.372279	0.0290752	0.28884
BicD	0.688218	10.1383	10.3218	10.9561	10.9578	11.1194	10.6914	0.688218	0.315381	0.0290961	0.28884
CG31248	1.19593	6	6.22231	6.40849	5.85501	5.35191	4.31813	-1.19593	0.548375	0.0291931	0.288963
CG33107	0.886952	6.75489	7.25625	7.75551	7.81062	8.23183	7.504	0.886952	0.40675	0.0292143	0.288963
CG33199	0.827095	8.47168	9.4299	9.35368	9.7384	9.88934	9.81957	0.827095	0.379399	0.0292565	0.288963
mp	1.18161	8.51175	7.21081	8.46435	6.91914	7.15927	6.38852	-1.18161	0.542446	0.0293837	0.289172
X11L	0.754216	8.32643	8.82623	9.09524	9.342	9.50166	9.18355	0.754216	0.346251	0.0293885	0.289172
rut	0.784941	8.69349	8.59817	8.85637	8.32632	8.03373	7.66863	-0.784941	0.360467	0.0294383	0.289172
pxb	0.710602	9.61471	9.70446	9.68151	9.33418	9.08285	8.80356	-0.710602	0.326453	0.0295	0.289172
bbc	0.734592	11.3515	11.4612	12.1967	12.1938	12.468	11.7203	0.734592	0.337615	0.0295679	0.289172
l(1)G0148	0.887633	7.90087	8.99991	8.71003	9.23688	9.56353	9.30226	0.887633	0.408185	0.0296611	0.289172
mge	0.83912	7.44294	8.12767	8.45825	8.5788	8.93018	8.33605	0.83912	0.385892	0.0296681	0.289172
CG12268	1.39658	3.58496	4.49295	5.16057	5.61797	5.13618	5.77756	1.39658	0.642394	0.0297028	0.289172
CG8176	0.790732	9.66888	10.5059	10.5063	10.9218	11.05	10.8156	0.790732	0.364036	0.0298464	0.289172
Rab9	0.921099	7.11894	7.90324	7.99346	8.38805	8.84732	7.9962	0.921099	0.424067	0.0298511	0.289172
debcl	0.899273	9.13699	10.0329	10.035	10.6356	10.9167	10.0636	0.899273	0.414196	0.0299214	0.289172
Chd1	0.752874	10.1774	10.7528	10.9343	11.1911	11.4812	10.9656	0.752874	0.346827	0.0299503	0.289172
pyd	0.958933	13.2877	12.3248	13.6871	12.3425	11.8145	12.03	-0.958933	0.441754	0.0299508	0.289172
CG30460	1.31971	7.64386	6.07792	8.0834	6.27005	6.01488	5.42247	-1.31971	0.608019	0.0299688	0.289172
CG7272	0.754886	7.87036	7.72884	8.9199	8.65611	8.72888	8.36252	0.754886	0.348071	0.0301002	0.289895
Gr61a	1.05048	6.53916	6.63734	6.70489	5.9399	5.70555	5.35375	-1.05048	0.48449	0.0301428	0.289895
CG44248	0.787743	7.93074	8.07792	7.90652	7.72948	7.0768	7.34493	-0.787743	0.363562	0.030255	0.290085
CG7739	0.954846	7.04439	7.86708	7.76543	8.58541	8.78932	8.05148	0.954846	0.440701	0.0302615	0.290085
Art1	0.899395	7.63662	8.62873	8.35696	9.15047	9.1564	9.07034	0.899395	0.415386	0.030372	0.29023
CG9444	1.18508	6.87036	6.17576	7.14546	6.09602	4.76695	5.80356	-1.18508	0.547375	0.0303866	0.29023
porin	0.716036	9.37069	9.6983	10.493	10.3144	10.4743	10.0074	0.716036	0.330914	0.0304787	0.29023
Ack	0.728108	10.7389	10.8762	11.7094	11.5862	11.8473	11.1421	0.728108	0.336536	0.0304998	0.29023
mars	0.927235	7.78136	8.67129	8.37002	9.45447	9.26679	9.17113	0.927235	0.428749	0.0305679	0.29023
nemy	0.675528	10.1098	10.2604	10.3305	10.6856	10.9377	10.7833	0.675528	0.312372	0.030574	0.29023
CG9267	1.40876	3.90689	4.99991	4.38296	5.6686	6.29051	5.51976	1.40876	0.65175	0.0306569	0.290546
RhoGAP19D	0.683198	10.6484	10.9315	11.1977	11.3956	11.6562	11.2793	0.683198	0.316622	0.0309457	0.292664
CG14183	1.30576	5.2854	5.97295	5.33049	5.33418	4.08888	4.58116	-1.30576	0.60533	0.0309978	0.292664
Appl	3.37611	9.38586	5.99991	9.23024	5.76481	5.31127	4.9504	-3.37611	1.5655	0.0310389	0.292664
I	0.837123	7.78136	8.12154	8.49447	8.51798	9.17351	8.29082	0.837123	0.388268	0.0310802	0.292664
Sgs1	0.995972	6.33985	6.51181	6.59797	6.53854	5.53954	5.31813	-0.995972	0.46357	0.0316754	0.29779
CG15482	1.4685	6.6865	4.88888	6.68413	5.27005	4.08888	4.9504	-1.4685	0.683843	0.0317601	0.298107
Syn1	0.830176	7.52356	7.45448	7.71515	7.64351	6.42991	6.85418	-0.830176	0.386793	0.0318484	0.298458
Gie	0.804693	9.85019	10.0716	10.7203	10.731	11.1974	10.1599	0.804693	0.375808	0.032255	0.301291
CG9821	0.741847	11.9647	12.2058	12.9312	12.9334	13.183	12.3674	0.741847	0.346464	0.0322585	0.301291
RhoGAP15B	0.677395	9.85175	10.0668	10.763	10.7325	10.8285	10.4246	0.677395	0.316449	0.032305	0.301291
CG3835	0.934344	6.20945	7.03944	7.56429	7.92956	7.90991	7.24413	0.934344	0.43693	0.032482	0.30246
CG9393	0.900327	6.67243	7.39477	7.16057	7.68098	8.2209	7.6827	0.900327	0.42151	0.0326827	0.303583
Stlk	0.723186	9.90238	10.2478	9.82353	9.84679	9.61453	9.0569	-0.723186	0.338652	0.0327213	0.303583
dnr1	1.07984	8.45121	7.38458	8.90203	7.52486	6.53954	7.24413	-1.07984	0.505886	0.0327972	0.303583
p	0.733821	8.35755	8.79192	9.10698	9.22847	9.5129	9.10734	0.733821	0.343894	0.0328543	0.303583
Mdh2	0.966849	6.6865	7.63734	7.20496	8.17694	8.40599	7.96774	0.966849	0.453118	0.0328618	0.303583
Nmnat	0.887147	6.12928	6.79962	7.5298	7.38047	7.54831	7.20565	0.887147	0.415915	0.0329248	0.303686
Act42A	0.753851	10.6935	11.3594	11.7094	11.8	12.0851	11.4906	0.753851	0.353745	0.0330841	0.304277
vap	0.720404	8.92184	9.08738	9.28296	8.99053	8.44877	8.10473	-0.720404	0.338075	0.0330974	0.304277
CG1234	0.854101	7.48382	8.10921	7.55288	7.22001	6.85441	7.08366	-0.854101	0.400925	0.0331448	0.304277
dre4	0.697103	9.66	10.0763	10.3862	10.4742	10.7632	10.3702	0.697103	0.32734	0.0332047	0.304351
SmD1	1.13357	4.58496	5.67129	5.861	6.27005	6.50391	6.18603	1.13357	0.532893	0.0334036	0.305695
CG13895	0.798103	7.73471	8.27293	7.98499	7.85501	7.29051	7.16613	-0.798103	0.375328	0.0334686	0.305812
CG5003	0.785142	7.84549	8.22802	7.58683	7.41053	7.30093	7.22502	-0.785142	0.36985	0.033765	0.307937
CG12320	1.31797	5.2854	5.60258	5.09916	5.13255	4.18199	4.08366	-1.31797	0.62099	0.0338063	0.307937
RhoGAP100F	0.750777	9.33539	9.22231	9.77527	9.14154	8.69374	8.34493	-0.750777	0.354016	0.0339435	0.3085
Dbp21E2	1.1059	5.88264	6.56695	5.66307	5.81062	5.22638	5.08366	-1.1059	0.521556	0.0339734	0.3085
ird5	0.721792	7.65105	7.73688	8.44597	8.41795	8.50841	8.31813	0.721792	0.340574	0.034062	0.308825
CG2246	0.710185	7.92481	7.79192	8.76048	8.64982	8.64551	8.49206	0.710185	0.335411	0.0342295	0.309864
CG1572	0.867137	7.85175	7.82246	8.13019	7.85501	7.36189	6.43914	-0.867137	0.410023	0.0344428	0.31063
milt	0.701181	11.2866	11.1713	12.0003	11.9289	12.2308	11.5532	0.701181	0.331592	0.0344651	0.31063
Etl1	0.758097	7.89482	8.27293	8.40215	8.55881	9.08587	8.5774	0.758097	0.358524	0.0344732	0.31063
CG8786	0.799928	7.14975	7.27845	7.58683	8.08674	8.17067	7.84169	0.799928	0.378709	0.0346651	0.311879
CG3719	1.07359	6.18982	7.49295	6.98499	8.25356	8.29573	7.76439	1.07359	0.508796	0.0348539	0.313091
CG9684	0.914599	7.15987	7.84494	7.89753	8.55881	8.83662	7.93872	0.914599	0.433647	0.034937	0.313091
kat80	0.793374	7.81378	8.29488	8.51812	8.75313	9.16212	8.49605	0.793374	0.376217	0.0349602	0.313091
TER94	0.717226	9.29921	9.82434	10.3188	10.371	10.5151	10.0528	0.717226	0.340386	0.0351091	0.313945
CG11505	0.670276	11.7549	11.8286	12.5976	12.4189	12.7051	12.1708	0.670276	0.318629	0.0354113	0.316164
Ac76E	0.834222	9.11374	8.53043	9.25156	8.36521	8.08285	7.9504	-0.834222	0.396794	0.0355177	0.316631
CG18528	0.90465	6.18982	6.78419	6.96792	7.70544	7.44877	7.38852	0.90465	0.430754	0.0357152	0.317315
CG10188	0.72899	8.75489	9.31917	9.36677	9.55881	9.97315	9.58679	0.72899	0.347148	0.0357342	0.317315
Rcd2	0.790822	8.55459	8.84122	8.80922	8.39558	8.21541	7.53536	-0.790822	0.376936	0.0359026	0.317315
pds5	0.64879	9.47573	9.62224	10.1624	10.2473	10.3126	10.077	0.64879	0.309274	0.0359239	0.317315
E2f	0.724253	10.8533	11.0684	11.5435	11.5487	12.0298	11.2423	0.724253	0.345336	0.0359721	0.317315
HipHop	0.866095	6.71425	7.42494	7.38296	7.72948	8.22638	7.67568	0.866095	0.412996	0.0359845	0.317315
CG1458	0.880624	6.76818	7.67129	7.51812	8.10524	8.31127	8.00743	0.880624	0.41993	0.0359871	0.317315
CG3362	0.994873	5.35755	6.17576	6.38296	6.56551	7.01488	6.58116	0.994873	0.474514	0.0360277	0.317315
Cyp4d2	1.34745	5.42626	5.10301	5.74553	5.27005	3.50391	4.24413	-1.34745	0.643192	0.0361769	0.317905
tweek	0.69577	10.7415	11.1391	11.3454	11.605	11.8768	11.3799	0.69577	0.33228	0.0362665	0.317905
CG14442	0.733206	8.24793	8.91391	9.2586	9.4724	9.35691	9.34493	0.733206	0.350236	0.0363078	0.317905
CG1105	0.953778	7.2384	8.29488	8.24094	8.74136	9.24268	8.20077	0.953778	0.455608	0.0363119	0.317905
CG10962	1.10903	5.90689	7.11539	5.89753	5.89808	5.67384	5.35375	-1.10903	0.530174	0.036454	0.318673
CG1309	0.858104	7.29462	7.91745	6.84239	7.1144	6.89623	6.65441	-0.858104	0.410692	0.0366709	0.319971
CG10795	1.18068	4.39232	6.12767	6.03503	5.71751	6.52184	6.81638	1.18068	0.565203	0.0367117	0.319971
CG7884	1.11929	6.12928	6.39477	6.00187	5.81062	4.50391	5.58116	-1.11929	0.536695	0.0370223	0.320477
gkt	1.09606	5.80735	6.28942	5.82353	5.76481	4.98934	4.9504	-1.09606	0.525576	0.0370284	0.320477
CG7218	0.833852	6.85798	7.64591	7.91545	8.25356	8.30611	7.94457	0.833852	0.399846	0.0370299	0.320477
Tsp39D	0.717716	8.62205	8.78806	8.47042	8.38805	8.17067	7.7841	-0.717716	0.344172	0.0370381	0.320477
CG30118	0.706012	9.54303	9.86341	10.2158	10.3993	10.6788	10.0995	0.706012	0.338569	0.0370433	0.320477
CG14855	1.23746	5.90689	5.49295	5.93315	5.05855	4.50391	4.45563	-1.23746	0.5939	0.0371944	0.321061
trsn	1.15933	4.39232	5.79962	5.66307	6.16817	6.29051	6.51976	1.15933	0.556475	0.0372205	0.321061
pnut	0.755183	9.84235	10.4786	10.3958	11.031	11.0971	10.7865	0.755183	0.36281	0.0373896	0.321187
CG5830	0.708564	8.26679	8.54423	9.31031	9.29443	9.33427	8.86965	0.708564	0.340485	0.0374302	0.321187
CG6051	0.716806	10.6184	11.0074	11.5479	11.6802	11.8478	11.1554	0.716806	0.344482	0.0374503	0.321187
CG14252	1.34625	3.70044	4.49295	4.66307	5.27005	5.64142	5.31813	1.34625	0.646993	0.0374544	0.321187
Grip71	0.856374	7.17991	7.91745	7.70489	8.38047	8.66983	8.19096	0.856374	0.411765	0.037547	0.32151
CG10184	0.89372	7.79442	7.11539	7.73547	7.27005	6.31127	6.84169	-0.89372	0.430498	0.0378925	0.32376
slpr	0.795677	7.70736	8.33778	8.37002	8.90865	9.04926	8.62191	0.795677	0.383337	0.0379254	0.32376
armi	0.751552	8.42206	9.03619	9.09916	9.64667	9.58925	9.43083	0.751552	0.362173	0.0379756	0.32376
ckd	1.17022	6.20945	5.53043	5.861	5.56551	4.98934	4.45563	-1.17022	0.56455	0.038188	0.325097
CG8032	0.848826	6.94251	7.73688	7.72535	8.34978	8.38166	8.08366	0.848826	0.40966	0.0382631	0.325264
Pdk	0.714771	8.38802	9.0099	9.20496	9.22425	9.53071	9.35595	0.714771	0.345176	0.0383826	0.325807
Cont	0.720375	10.0238	10.7014	10.9977	11.3263	11.2807	10.9438	0.720375	0.348008	0.0384528	0.325931
Sam	0.706613	11.2095	10.8925	12.4609	11.9354	11.9909	11.5005	0.706613	0.341517	0.0385424	0.326218
aPKC	0.717872	9.39232	9.8579	10.1737	10.4198	10.6156	10.0528	0.717872	0.347144	0.0386458	0.326621
CG11266	0.685586	9.18488	9.48104	9.76048	9.8901	10.2427	9.77099	0.685586	0.331722	0.038758	0.327097
RnrS	0.832544	8.3443	9.23655	9.13402	9.94248	9.8168	9.55079	0.832544	0.403189	0.0389328	0.3281
lack	0.675151	9.91886	10.0763	10.8044	10.4919	10.8928	10.4183	0.675151	0.327404	0.0391949	0.329834
wun2	1.08237	7.04439	8.32184	7.20496	8.04902	7.22638	5.9962	-1.08237	0.525194	0.039314	0.330308
Mtor	0.729156	9.77149	10.4678	10.3471	10.8316	10.978	10.7963	0.729156	0.353975	0.0394072	0.330308
chb	0.736806	11.3021	12.1583	12.2621	12.5833	12.6511	12.3965	0.736806	0.357793	0.0394651	0.330308
CG5969	0.907511	6.61471	7.50241	7.2621	7.99053	8.27474	7.73767	0.907511	0.440714	0.0394768	0.330308
emc	0.664571	10.421	10.3218	10.9818	11.0562	11.2872	10.7343	0.664571	0.323243	0.0397876	0.331642
neb	0.805269	7.10852	7.42494	7.40849	8.13255	8.15353	8.00183	0.805269	0.391732	0.039815	0.331642
CG15097	0.994489	8.04439	7.25625	8.52397	7.25356	6.9764	6.38852	-0.994489	0.48378	0.039815	0.331642
dos	0.711452	11.3832	11.675	12.5554	12.5512	12.589	11.8003	0.711452	0.346269	0.0399155	0.331642
Clbn	0.827993	7.40939	7.34306	7.47042	6.96037	6.60825	6.48805	-0.827993	0.402998	0.0399193	0.331642
Galpha73B	1.2995	5.42626	5.45448	5.861	4.89808	4.35191	3.90309	-1.2995	0.633465	0.0402266	0.333721
CG14695	0.844572	6.97728	7.38458	7.01855	7.13255	6.44877	6.24413	-0.844572	0.411929	0.0403369	0.334163
CG7886	0.880469	7.14975	6.90324	6.861	6.59198	5.93687	6.33605	-0.880469	0.429715	0.0404661	0.334271
CG12935	1.24339	4.24793	5.24503	4.82353	6.02007	6.29051	5.80356	1.24339	0.606855	0.0404712	0.334271
Nca	0.713303	8.224	7.95239	8.54139	8.4901	9.01171	8.57363	0.713303	0.348225	0.0405212	0.334271
CG32812	1.33202	5.80735	5.41495	6.24803	4.61797	4.26945	4.31813	-1.33202	0.650664	0.0406413	0.33479
CG15744	0.703906	8.51175	9.03619	9.0834	9.43997	9.44643	9.55271	0.703906	0.344022	0.0407456	0.334804
CG7182	0.823647	6.62936	7.27845	7.51812	7.99053	7.92345	7.68969	0.823647	0.402672	0.0408101	0.334804
kibra	0.664006	12.7356	12.8732	13.3898	13.3556	13.7512	13.1205	0.664006	0.32467	0.0408383	0.334804
qm	0.709952	7.93664	7.67129	8.69972	8.64351	8.68581	8.33605	0.709952	0.347194	0.0408716	0.334804
smo	0.776941	7.49985	7.99991	7.95064	8.33418	8.7819	8.26766	0.776941	0.380247	0.0410277	0.334882
CG8878	0.66185	9.78627	10.1368	10.6063	10.6419	10.8285	10.4088	0.66185	0.323924	0.0410302	0.334882
CG6833	0.888384	6.26679	6.79962	6.98499	7.22001	7.76695	7.02962	0.888384	0.434903	0.0410805	0.334882
PNUTS	0.645594	13.5962	13.5419	13.917	13.3781	12.9883	12.8561	-0.645594	0.316093	0.0411098	0.334882
CG32407	1.0422	6.06609	6.82999	6.78506	7.1144	6.62493	8.08896	1.0422	0.51047	0.0411866	0.335005
Dcp	0.946282	5.55459	5.37431	6.93315	6.59198	6.53954	6.2816	0.946282	0.463656	0.0412595	0.335005
Rga	0.660463	8.97154	9.04269	9.66572	9.6308	9.85971	9.44741	0.660463	0.323671	0.0412965	0.335005
fs(1)Yb	1.04747	5.70044	6.99991	6.24803	7.41053	7.68183	7.37124	1.04747	0.513613	0.041409	0.335453
CG17360	0.696497	8.10329	8.51649	8.69454	8.84954	9.13909	8.89102	0.696497	0.341686	0.0415088	0.33577
Idgf3	0.854305	7.22882	7.22231	7.23381	7.15047	6.67384	5.9962	-0.854305	0.419277	0.0415934	0.33577
CG9279	0.964393	7.15987	6.72076	7.37002	6.33418	6.01488	5.97348	-0.964393	0.473368	0.0416201	0.33577
CG14906	0.958032	7.26679	6.87438	7.90652	6.74136	6.06463	6.18603	-0.958032	0.470712	0.0418225	0.336938
CG4935	1.05527	5.55459	5.67129	5.82353	6.64351	7.0768	6.10473	1.05527	0.51871	0.0419104	0.337183
Rbcn	0.642681	10.6996	11.1429	11.5833	11.5419	11.7036	11.4464	0.642681	0.31618	0.0420888	0.337851
CG31510	0.668863	9.03892	9.01981	9.83535	9.43633	9.84198	9.53923	0.668863	0.329093	0.0421088	0.337851
Dp	0.658528	9.42836	9.81298	10.3204	10.5231	10.4335	10.1345	0.658528	0.324361	0.0423327	0.339158
Toll	1.21799	6.75489	5.53043	6.78506	5.51106	5.31127	4.75109	-1.21799	0.600084	0.0423875	0.339158
CG11882	1.02126	5.04439	5.91745	5.78506	6.33418	6.53954	6.58116	1.02126	0.503418	0.0424938	0.339275
CG9436	0.874926	7.8009	8.85236	8.71003	9.58211	9.50166	9.05148	0.874926	0.431335	0.042518	0.339275
CG3163	0.815053	6.76818	7.11539	7.37002	7.70544	8.03373	7.43914	0.815053	0.402246	0.0427386	0.340572
CG7183	1.20346	5.39232	6.15192	5.03503	4.89808	4.70555	4.51976	-1.20346	0.594798	0.0430409	0.342515
kug	0.685073	10.9211	11.0508	11.6684	11.5953	11.9958	11.2554	0.685073	0.338861	0.043208	0.343253
CG11388	0.768689	7.45121	8.15192	8.10698	8.31046	8.80037	8.39281	0.768689	0.380298	0.0432509	0.343253
CG11710	0.800814	7.29462	7.57594	7.17552	7.02007	6.76695	6.504	-0.800814	0.396499	0.0434132	0.343905
CG40378	1.69614	5.42626	4.49295	5.62	3.13255	3.50391	3.16613	-1.69614	0.839944	0.0434516	0.343905
Caf1	0.858412	8.61839	9.7803	9.38938	10.2659	10.2099	10.1306	0.858412	0.425211	0.0435092	0.343905
faf	0.611784	11.0458	11.1322	11.8365	11.6164	11.824	11.5675	0.611784	0.303297	0.0436835	0.344817
CG14812	1.01756	5.35755	6.15192	6.35696	6.39558	7.22638	6.26299	1.01756	0.504768	0.0438106	0.345355
CG8229	0.900504	6.91886	8.23938	7.63089	8.28635	8.61661	8.6292	0.900504	0.447297	0.0440925	0.346794
CG32791	0.679894	8.82018	8.62441	9.04728	8.71751	8.04617	8.04605	-0.679894	0.337808	0.0441499	0.346794
gogo	1.29436	5.55459	5.37431	4.5756	4.27005	4.18199	4.16613	-1.29436	0.643171	0.0441708	0.346794
CG30463	0.718765	9.83605	9.74288	9.62545	9.75606	8.60825	9.42037	-0.718765	0.357344	0.0442819	0.347201
CG10311	1.0484	7.84549	6.85974	8.33715	6.7879	6.52184	6.24413	-1.0484	0.521388	0.0443487	0.347258
Rab39	0.866711	6.42626	7.21081	7.19031	7.71751	7.96989	7.45563	0.866711	0.431152	0.0444077	0.347258
dom	0.647915	11.265	11.8087	11.3846	11.4372	10.804	11.0165	-0.647915	0.322817	0.044743	0.348535
CG31109	0.965112	5.35755	6.22231	6.19031	6.76481	6.90991	6.71045	0.965112	0.480884	0.0447545	0.348535
CG4822	0.670824	11.811	11.415	12.3496	12.037	12.5343	12.0141	0.670824	0.334309	0.0447928	0.348535
CG14767	0.770396	9.58684	10.1534	10.5629	10.7039	11.0715	10.106	0.770396	0.384159	0.044919	0.348535
CG5001	0.890605	6.83289	7.05238	6.66307	6.39558	6.31127	5.75109	-0.890605	0.444272	0.0450019	0.348535
CG8128	0.847481	5.97728	6.49295	7.13019	7.15047	7.26945	6.91506	0.847481	0.42297	0.0451084	0.348535
CG6693	0.86485	6.20945	6.87438	6.74553	7.41053	7.40115	7.48002	0.86485	0.431823	0.0452001	0.348535
l(3)mbt	0.722461	8.87958	9.48343	9.33383	9.8078	10.1186	9.72412	0.722461	0.360783	0.045233	0.348535
RhoGAP18B	0.67793	12.9885	12.5857	13.1436	12.4932	12.1852	12.0586	-0.67793	0.33855	0.0452365	0.348535
CG3982	0.84994	6	6.31112	7.11476	7.03944	7.21541	6.77756	0.84994	0.424483	0.0452533	0.348535
RhoGAP54D	0.839863	7.88264	8.93502	8.62	9.41795	9.44877	9.22502	0.839863	0.419469	0.0452628	0.348535
ALiX	0.844351	8.45943	9.66709	9.639	9.98804	10.3215	9.66331	0.844351	0.421754	0.0452851	0.348535
CG15211	0.73634	9.24555	8.88527	9.37326	8.71751	8.51738	8.14086	-0.73634	0.368348	0.0456045	0.350386
Pitslre	0.62663	9.02514	9.22802	9.87022	10.068	9.79301	9.71901	0.62663	0.313572	0.0456773	0.350386
mRpL16	0.867749	6.12928	7.07792	7.28985	7.61797	7.70555	7.36252	0.867749	0.434286	0.0457052	0.350386
glob1	0.892444	12.8025	11.6916	12.6723	11.3871	11.5274	11.3874	-0.892444	0.447028	0.0458912	0.351353
mthl1	0.679213	7.88264	8.21657	8.73547	8.74136	8.85441	8.61091	0.679213	0.340346	0.0459716	0.351509
sol	0.684611	8.3837	8.82246	9.05538	9.41795	9.40599	9.19342	0.684611	0.343299	0.0461293	0.35173
ash1	0.664762	9.34651	9.92627	10.0391	10.2515	10.3878	10.2688	0.664762	0.333409	0.0461706	0.35173
Jarid2	0.6998	9.55075	10.1594	10.481	10.7295	10.815	10.3147	0.6998	0.350999	0.0461807	0.35173
CG44011	0.855637	9.35975	8.58488	9.09916	7.96037	8.2209	8.11514	-0.855637	0.429335	0.0462687	0.351874
CG10777	0.613338	9.13443	9.27845	9.95498	9.92696	9.85618	9.78573	0.613338	0.307828	0.0463197	0.351874
Lin29	0.650876	8.80735	8.87074	8.74051	8.63717	8.21541	8.16111	-0.650876	0.326789	0.0464005	0.352031
CG44013	1.12743	5.49185	5.70446	5.82353	5.71751	4.35191	4.58116	-1.12743	0.566247	0.0464736	0.35208
fws	0.751428	7.83289	8.22231	8.01023	7.61797	7.4108	7.15607	-0.751428	0.377492	0.0465273	0.35208
CG5521	0.681337	8.89785	9.42245	9.58123	9.83852	10.029	9.6792	0.681337	0.342818	0.0468716	0.354228
Gclm	0.924713	7.18982	8.7167	8.24803	8.95528	9.21816	8.90309	0.924713	0.465529	0.0469921	0.354577
Ptp61F	0.725758	9.69174	10.3232	10.4855	10.819	11.0562	10.4056	0.725758	0.365446	0.0470389	0.354577
pbl	0.733631	8.88264	9.58265	9.49148	10.0609	10.1578	9.84012	0.733631	0.369555	0.047125	0.35477
E(Pc)	0.611446	10.7448	11.0628	11.0452	10.9113	10.3656	10.2334	-0.611446	0.308231	0.0472863	0.354847
CG12020	1.57115	5.42626	4.41495	6.35696	4.71751	2.18199	4.08366	-1.57115	0.79206	0.0472971	0.354847
asp	0.876354	8.16993	9.31649	8.63089	9.6779	9.83124	9.62008	0.876354	0.442052	0.047427	0.354847
CG4825	0.830521	7.24793	8.00658	7.861	8.40308	8.82584	8.09423	0.830521	0.418951	0.0474364	0.354847
Drp1	0.828643	8.14975	9.25065	8.99346	9.60503	9.85618	9.36252	0.828643	0.418007	0.0474382	0.354847
stg	0.583135	10.7082	10.7793	11.1875	11.2813	11.3196	11.3349	0.583135	0.294513	0.0477039	0.35546
CG8237	0.954169	6.45943	7.03944	6.89753	6.09602	5.96335	5.66863	-0.954169	0.481938	0.0477196	0.35546
spdo	0.811541	6.89482	6.62007	8.26909	7.49712	7.68978	7.45563	0.811541	0.40996	0.0477528	0.35546
osk	3.04554	6.39232	2.24503	6.59797	4.81062	2.76695	1.9962	-3.04554	1.53856	0.0477629	0.35546
bsk	0.663204	7.99435	8.30572	8.68934	8.73543	8.89966	8.73767	0.663204	0.335413	0.0480107	0.3565
Socs44A	0.963083	6.91886	7.93153	7.19031	8.40308	8.82584	8.00743	0.963083	0.487183	0.0480596	0.3565
CG10440	0.659642	9.05799	9.33249	8.96362	9.1144	8.36686	8.69664	-0.659642	0.333854	0.0481733	0.3565
mib1	0.661527	8.53138	8.88165	9.48849	9.51106	9.56136	9.16863	0.661527	0.334928	0.0482533	0.3565
CG7197	1.02587	5.20945	6.62007	6.40849	7.18566	7.31127	6.85418	1.02587	0.519563	0.0483268	0.3565
CBP	1.75331	6.22882	3.82999	6.5756	3.39558	3.76695	3.69664	-1.75331	0.888029	0.0483379	0.3565
gek	0.679253	8.62571	9.0556	9.02269	9.51106	9.53292	9.5373	0.679253	0.344087	0.0483732	0.3565
fus	1.09701	6.16993	5.70446	5.70489	6.02007	5.22638	4.38852	-1.09701	0.555749	0.0483895	0.3565
AMPKalpha	0.861193	6.93074	8.01981	7.73547	8.27822	8.68581	8.13063	0.861193	0.436552	0.0485281	0.357071
CG18810	0.93657	7.26679	6.65442	7.60903	6.59198	5.96335	6.14595	-0.93657	0.475099	0.0486878	0.357253
CG9095	1.06716	5.80735	6.07792	5.70489	5.6686	4.5743	5.12548	-1.06716	0.541465	0.0487384	0.357253
Rrp1	0.946224	6.45943	7.48343	6.72535	7.99053	8.0768	7.92694	0.946224	0.480316	0.048838	0.357253
CG16743	1.26965	5.55459	6.07792	6.13019	4.39558	4.35191	4.75109	-1.26965	0.644652	0.0488938	0.357253
Dlic	0.684214	8.9542	9.49295	9.96362	10.1006	10.1578	9.66509	0.684214	0.347428	0.048911	0.357253
Tudor	0.652746	11.0888	11.5077	11.902	12.0219	12.2095	11.673	0.652746	0.331556	0.0489831	0.357253
hyx	0.77254	7.7211	8.55337	8.3238	8.5788	9.21541	8.66863	0.77254	0.392495	0.0490359	0.357253
SP2637	0.655946	13.0444	12.6573	13.1273	12.5428	12.2977	12.1122	-0.655946	0.333291	0.0490575	0.357253
CG32115	1.08781	7.8392	7.02639	8.28296	6.61797	6.85441	5.75109	-1.08781	0.55283	0.0491017	0.357253
mtm	0.98698	6.24793	7.35355	6.55288	6.51106	5.53954	6.20565	-0.98698	0.501736	0.0491682	0.357293
CG10864	0.805168	6.20945	6.49295	7.01855	7.36521	7.22638	7.09423	0.805168	0.409494	0.0492696	0.357586
Patronin	0.689187	11.0403	11.6576	11.7474	12.1427	12.2899	11.8124	0.689187	0.35072	0.049407	0.35814
CG4360	0.750279	9.08746	10.0362	10.0794	10.6388	10.4204	10.3549	0.750279	0.382217	0.0496501	0.359108
CG12917	1.4793	6.42626	4.33249	6.72535	4.71751	4.26945	4.24413	-1.4793	0.75365	0.0496632	0.359108
CG10741	0.622831	10.4979	10.9403	10.9375	11.1348	11.4529	11.2577	0.622831	0.318019	0.0501744	0.361988
CG30339	1.18106	5.90689	5.24503	6.06746	5.27005	4.26945	4.58116	-1.18106	0.603197	0.050229	0.361988
Tis11	0.620287	10.9263	11.175	11.7863	11.8686	11.8868	11.4298	0.620287	0.31682	0.050247	0.361988
da	0.735326	9.35094	10.1698	10.4195	10.6978	10.8258	10.2154	0.735326	0.37661	0.0508804	0.366101
CG2950	0.67739	8.55459	8.7167	9.35368	9.429	9.59561	8.96774	0.67739	0.347053	0.0509577	0.366208
Cyp4e1	2.83979	6.40939	4.49295	7.37002	3.61797	3.18199	2.58116	-2.83979	1.45603	0.0511331	0.366738
Atg18	0.661015	8.24793	8.47385	9.18663	9.31841	9.22638	8.79386	0.661015	0.338954	0.0511567	0.366738
CG6511	0.843364	7.61471	8.87438	7.95931	8.15047	7.59138	7.47193	-0.843364	0.433067	0.0514841	0.368634
zf30C	0.656493	8.48382	8.78419	8.93315	9.11896	9.47661	9.09423	0.656493	0.337542	0.0517839	0.369922
CG3800	0.75245	9.28309	10.2492	10.1302	10.7546	10.6435	10.5498	0.75245	0.387032	0.051877	0.369922
CG42708	0.63681	8.98584	9.14287	9.95281	9.84679	9.9133	9.45768	0.63681	0.327585	0.0519009	0.369922
Su(var)2	0.648734	10.8925	11.3788	11.3162	11.8078	11.8794	11.7258	0.648734	0.333747	0.0519208	0.369922
msn	0.620278	12.6687	13.0382	13.2219	13.4056	13.6802	13.2604	0.620278	0.319204	0.051992	0.369922
endoB	0.937886	5.80735	7.10301	6.62	7.36521	7.59138	7.46381	0.937886	0.482755	0.052043	0.369922
cg	0.645743	10.1306	10.6438	11.0715	11.137	11.2528	10.8267	0.645743	0.332554	0.0521652	0.37021
CG4630	1.20229	7	5.53043	7.67363	5.9399	5.42991	5.0406	-1.20229	0.619292	0.0522099	0.37021
vimar	0.632541	9.30378	9.59154	9.90203	10.0867	10.2681	9.88037	0.632541	0.325962	0.0523144	0.370503
CG31855	0.951093	5.45943	5.73688	5.66307	6.42533	6.68978	6.40559	0.951093	0.490584	0.0525383	0.371638
CG5026	0.783082	6.52356	6.93153	7.00187	7.48304	7.62493	7.41405	0.783082	0.404572	0.0529186	0.373466
dgt5	0.776414	7.25739	7.97295	7.77527	8.41795	8.58286	8.26766	0.776414	0.401136	0.0529242	0.373466
CG33156	0.762232	6.47573	6.78419	7.09916	7.27005	7.46739	7.32712	0.762232	0.39445	0.0533112	0.375616
sofe	0.952787	6.22882	7.59375	7.03503	8.1144	8.14199	7.87884	0.952787	0.493156	0.0533571	0.375616
BI	0.803288	7.27612	8.00658	7.81401	7.56551	7.11272	6.61091	-0.803288	0.415959	0.053462	0.375716
Antp	0.982823	6.61471	6.68797	5.66307	6.05855	6.11272	5.0406	-0.982823	0.509006	0.0534996	0.375716
toc	0.622029	12.1636	11.7111	12.067	11.6894	11.2807	11.3837	-0.622029	0.322597	0.0538312	0.377592
CG13144	1.04824	6.33985	6.07792	6.66307	5.9399	4.50391	5.61091	-1.04824	0.544036	0.0540075	0.377616
tth	0.664264	7.65821	7.95927	8.39578	8.49712	8.57	8.38422	0.664264	0.34476	0.0540118	0.377616
l(2)37Cg	0.692904	8.01123	7.67965	8.2967	8.75899	8.6658	8.42247	0.692904	0.359649	0.054028	0.377616
ana3	0.751617	7.77479	8.60697	8.43979	8.91914	9.17351	8.80356	0.751617	0.390456	0.0542326	0.378594
MTA1	0.613915	9.85487	9.92098	11.0102	10.8176	10.7085	10.2618	0.613915	0.319164	0.0544165	0.379302
msk	0.723864	9.97154	10.7617	10.9132	11.3469	11.4108	10.8156	0.723864	0.376399	0.0544636	0.379302
skap	0.681177	9.12153	9.54194	10.1011	10.2944	10.3279	9.64905	0.681177	0.354428	0.0546179	0.379925
Tsp42Ef	0.693649	8.56986	9.03619	8.93315	8.82743	8.37181	7.8354	-0.693649	0.361504	0.055011	0.382205
fax	0.662734	11.0967	11.6666	11.6356	12.0103	12.2866	11.8204	0.662734	0.345484	0.0550762	0.382205
clos	0.725461	8.2384	7.93851	8.2967	7.69326	7.37181	7.37124	-0.725461	0.378339	0.0551762	0.382446
f	0.853719	6.6865	6.78419	6.5756	6.20294	5.90991	5.85418	-0.853719	0.445744	0.0554587	0.38395
Nat1	0.734853	8.31288	9.20503	9.29328	9.6276	9.76507	9.32263	0.734853	0.383833	0.0555549	0.384162
CG1129	0.722874	8.06609	8.45448	8.94629	9.26595	9.32919	8.56225	0.722874	0.377761	0.0556746	0.384208
CG13907	0.662397	10.2503	10.9139	10.7838	11.2556	11.2996	11.2642	0.662397	0.346467	0.0558944	0.384208
futsch	0.791931	7.21917	7.41495	7.24803	7.20294	6.15927	6.81638	-0.791931	0.414383	0.0559905	0.384208
CG5946	0.642469	9.85331	9.38968	10.248	10.1986	10.4949	10.0351	0.642469	0.336178	0.0559922	0.384208
Taf8	1.12524	5.32193	6.58488	5.70489	5.39558	4.70555	5.16613	-1.12524	0.589014	0.0560841	0.384208
CG9203	0.963823	5.16993	5.53043	5.96792	6.39558	6.59138	5.9962	0.963823	0.504531	0.0560902	0.384208
Cul1	0.612872	9.69	10.1504	10.6604	10.826	10.626	10.4719	0.612872	0.320825	0.0560949	0.384208
CG8578	0.8019	7.72792	8.61571	8.51812	9.42164	9.20158	8.85729	0.8019	0.419876	0.0561527	0.384208
Cpr	0.576297	9.76653	9.8579	10.5078	10.4742	10.4569	10.3181	0.576297	0.301896	0.0562715	0.384208
CG9650	0.694517	10.3465	9.80345	10.3894	9.65924	9.44877	9.36252	-0.694517	0.363877	0.0563064	0.384208
CG31689	0.607242	13.2694	13.1235	13.2623	12.9887	12.8134	12.3282	-0.607242	0.318215	0.0563557	0.384208
Papss	0.762471	11.638	10.8375	11.6558	10.9943	10.8588	10.1047	-0.762471	0.399703	0.0564438	0.384208
wge	0.621126	11.0286	11.408	11.5108	11.7957	12.0419	11.6328	0.621126	0.325655	0.0564799	0.384208
CG4907	1.12737	6.10852	5.70446	6.35696	5.20294	4.35191	5.12548	-1.12737	0.591132	0.0565034	0.384208
CG11597	0.864365	5.70044	6.28942	6.80442	7.38047	7.06463	6.6827	0.864365	0.453305	0.0565455	0.384208
XNP	0.667962	8.91886	9.55564	9.91768	10.2008	10.1008	9.75775	0.667962	0.3504	0.0566137	0.384225
Past1	0.65529	11.3788	11.9148	12.1829	12.3239	12.5972	11.9937	0.65529	0.344107	0.056868	0.385505
ari	0.60279	9.01959	9.34569	9.82827	9.73543	9.83124	9.75609	0.60279	0.316792	0.0570675	0.38641
Max	0.699435	7.15987	6.98649	8.30352	8.16817	7.94354	7.58866	0.699435	0.367813	0.0572228	0.387014
CG13088	1.183	5.20945	5.56695	4.96792	5.56551	4.18199	4.24413	-1.183	0.622722	0.0574698	0.388236
CG8112	0.811195	7.32193	8.30031	8.43979	9.02494	9.00535	8.31813	0.811195	0.427719	0.057886	0.390597
CG3446	0.732487	7.31288	8.12767	8.35696	8.41795	8.68581	8.30454	0.732487	0.38661	0.0581399	0.391506
jigr1	0.806974	10.8887	9.8468	10.6684	9.63399	9.57859	9.72412	-0.806974	0.42601	0.0581902	0.391506
tobi	1.32073	6.06609	4.88888	6.45825	4.71751	3.88243	4.58116	-1.32073	0.697313	0.0582212	0.391506
CG31111	0.949318	5.2854	5.56695	5.5298	6.16817	6.52184	6.22502	0.949318	0.501993	0.0586111	0.391894
ras	0.653137	8.47168	8.81108	8.75053	8.56551	8.11862	7.86657	-0.653137	0.345396	0.0586269	0.391894
CG17760	0.780521	8.24793	8.53505	9.14166	9.45808	9.65569	8.46381	0.780521	0.412763	0.0586289	0.391894
CG10189	0.86984	6.96578	6.84494	6.93315	6.42533	6.37181	5.61091	-0.86984	0.460007	0.0586339	0.391894
CG8219	0.859273	7.19967	6.75282	7.28985	6.69326	5.7967	6.40559	-0.859273	0.454441	0.0586464	0.391894
E(spl)m3	0.911576	5.16993	6.17576	6.5298	6.53854	6.65772	6.66863	0.911576	0.482167	0.0586803	0.391894
CG8712	1.07838	5.52356	6.51181	5.93315	5.20294	5.03997	4.9962	-1.07838	0.57074	0.0588325	0.392463
bip1	0.854048	7.20945	6.56695	7.28985	6.76481	6.22638	5.90309	-0.854048	0.452534	0.0591256	0.393337
CG14221	1.13687	5.78136	5.60258	6.06746	5.13255	4.08888	4.90309	-1.13687	0.60256	0.0591963	0.393337
spict	0.885068	7.48382	8.55337	7.95064	9.1144	9.29833	8.62191	0.885068	0.46916	0.0592283	0.393337
Lis	0.649879	10.0154	10.3691	11.033	11.1932	11.1528	10.474	0.649879	0.344538	0.0592638	0.393337
CG6142	0.679391	8.27146	8.08423	8.2967	7.87671	7.46739	7.53536	-0.679391	0.360348	0.059379	0.393337
CG32486	0.62408	10.5098	10.2408	11.5313	10.9768	11.1142	10.8887	0.62408	0.331085	0.0594357	0.393337
LanA	0.59862	12.3103	12.8597	13.3095	13.4567	13.1839	13.2348	0.59862	0.317626	0.0594745	0.393337
CG34126	0.68923	9.23601	9.79385	9.89075	10.3164	10.5084	9.88647	0.68923	0.365741	0.0595009	0.393337
Kr	0.643436	8.40514	8.78806	8.97221	9.20722	9.418	9.06498	0.643436	0.341628	0.0596406	0.393669
HDAC4	0.566379	11.6055	11.8101	12.1436	12.0733	12.3996	12.1447	0.566379	0.300779	0.0596951	0.393669
woc	0.604975	9.99718	10.4702	10.8908	11.0902	10.9402	10.7702	0.604975	0.321384	0.0597813	0.393669
geminin	0.896836	7.73471	9.03619	8.38296	9.68406	9.37428	9.46991	0.896836	0.476602	0.0598728	0.393669
Med	0.692747	7.85798	8.56695	8.50634	8.74136	9.08285	8.7971	0.692747	0.368164	0.0598871	0.393669
stas	0.625184	9.5411	9.64591	10.4989	10.4617	10.4915	9.88494	0.625184	0.332466	0.0600472	0.394279
Psi	0.610425	8.85487	9.28942	9.5356	9.46525	9.72888	9.66686	0.610425	0.324989	0.0603409	0.395764
Cks30A	1.26662	3.45943	5.82999	5.21946	6.51106	6.5743	6.06229	1.26662	0.674723	0.0604841	0.395985
sls	0.881408	8.46352	7.42494	8.65242	7.59198	7.38166	6.89102	-0.881408	0.469569	0.0605098	0.395985
Ets96B	0.750167	9.55459	9.16687	9.97648	9.02979	8.88934	8.29998	-0.750167	0.399797	0.0606042	0.39616
CG42342	1.1011	6.32193	5.60258	6.80442	5.51106	5.18199	4.58116	-1.1011	0.587438	0.0608746	0.397484
CHORD	1.08072	6.02237	8.16389	5.93315	6.51106	6.42991	6.31813	-1.08072	0.577423	0.0612587	0.399256
gprs	0.736299	8.08215	8.07158	8.61452	7.83299	7.52184	7.13575	-0.736299	0.393437	0.0612825	0.399256
l(1)G0196	0.638994	11.1649	11.0787	11.7543	11.563	12.0911	11.3338	0.638994	0.341781	0.0615391	0.399668
CG10194	0.983098	5.93074	6.58488	5.5298	5.45447	5.53954	5.0406	-0.983098	0.526046	0.0616443	0.399668
CG7194	1.32134	5.24793	5.79962	5.62	3.61797	4.42991	3.9962	-1.32134	0.707066	0.0616555	0.399668
CG9135	0.789855	7.37504	8.50712	8.47647	9.13705	8.9065	8.76439	0.789855	0.422711	0.0616863	0.399668
scra	0.767592	8.73809	9.92451	9.60903	10.2285	10.2561	10.1761	0.767592	0.410798	0.0616869	0.399668
CG7115	0.742385	6.49185	6.85974	7.44597	7.34978	7.59984	7.23461	0.742385	0.397609	0.0618846	0.400506
CG6841	0.688829	8.40088	8.49769	8.48249	7.7993	7.74423	7.77756	-0.688829	0.369043	0.0619673	0.400599
srp	0.607096	11.672	12.1429	12.2937	12.6356	12.664	12.3901	0.607096	0.325579	0.0622278	0.401236
ldlCp	0.71634	7.48382	7.77641	7.0834	7.22001	6.82584	7.00743	-0.71634	0.384175	0.062235	0.401236
HmgD	0.684137	13.6754	12.9407	13.4029	12.8021	12.8619	12.4492	-0.684137	0.366956	0.0622715	0.401236
CG11652	0.655923	9.11894	8.7725	10.1109	9.64982	9.84198	9.3405	0.655923	0.352433	0.0627259	0.403148
CG6565	0.755381	6.42626	7.03944	7.23381	7.56551	7.59984	7.43083	0.755381	0.405929	0.0627626	0.403148
Wsck	0.857611	8.14466	9.25065	9.22306	9.77351	10.1347	8.94164	0.857611	0.460887	0.0627746	0.403148
CG14997	0.700814	7.02237	7.21081	7.68413	8.15047	7.90991	7.72412	0.700814	0.37688	0.0629542	0.403858
CG2924	0.610833	9.78627	9.96954	10.7505	10.7458	10.748	10.1798	0.610833	0.328601	0.0630426	0.403983
v(2)k05816	0.686364	13.3541	12.7563	13.5338	12.6779	12.319	12.476	-0.686364	0.369333	0.0631139	0.403996
kek1	0.726809	9.60733	9.07792	9.99134	9.02979	8.69769	8.58116	-0.726809	0.391242	0.063212	0.403996
Map60	0.883643	7.56986	8.79577	7.71515	9.03944	9.13909	9.24175	0.883643	0.47582	0.0632974	0.403996
Pvr	0.540707	12.0375	12.159	12.5082	12.4844	12.5951	12.684	0.540707	0.291183	0.0633205	0.403996
Su(fu)	0.839984	6.70044	7.4049	6.89753	6.36521	6.37181	6.12548	-0.839984	0.453067	0.0637397	0.405944
NAT1	0.620673	11.3971	11.9823	12.383	12.6352	12.5098	12.1469	0.620673	0.33482	0.0637745	0.405944
blw	0.725732	9.36851	10.4011	10.4101	10.9768	10.8123	10.5793	0.725732	0.39158	0.0638337	0.405944
Sug	0.743126	6.67243	6.41495	8.02681	7.48304	7.26945	7.31813	0.743126	0.401494	0.064184	0.407729
U4	0.746424	6.85798	7.68797	7.67363	8.1235	8.13035	8.01857	0.746424	0.403448	0.0642974	0.407873
ci	1.08964	6.20945	5.49295	5.861	4.89808	4.70555	4.90309	-1.08964	0.589065	0.064346	0.407873
CG11883	0.752482	7.44294	6.98649	8.77036	8.03944	8.21541	7.7173	0.752482	0.406935	0.0644366	0.408006
Slu7	0.775758	6.97728	7.64591	7.13019	6.89808	6.60825	6.53536	-0.775758	0.420013	0.0647488	0.40954
cora	0.663467	11.4702	11.4422	12.4148	12.2843	12.519	11.5661	0.663467	0.359665	0.0650844	0.411218
Shroom	0.919665	9.7364	8.75678	9.94411	8.34978	8.74423	7.97348	-0.919665	0.498991	0.0653217	0.412273
CG33052	0.79	6.65821	7.27845	7.20496	7.7993	8.08285	7.42247	0.79	0.428961	0.0655251	0.412852
Set	0.76625	7.47573	8.45935	8.34379	8.85501	9.06463	8.5119	0.76625	0.416167	0.0655912	0.412852
CG4768	0.662732	7.7211	8.01321	8.50042	8.98054	8.68183	8.37558	0.662732	0.359989	0.0656249	0.412852
asun	0.94845	5.08746	5.85974	5.48249	5.76481	6.70555	6.18603	0.94845	0.515705	0.0658953	0.413651
CG31122	0.586585	9.01123	9.25065	9.80442	9.91128	9.85087	9.58116	0.586585	0.318986	0.0659292	0.413651
GXIVsPLA2	0.71609	6.71425	6.93153	7.49447	7.51106	7.74423	7.30908	0.71609	0.389461	0.0659638	0.413651
shf	1.26926	5.49185	5.15192	5.70489	4.39558	3.50391	4.45563	-1.26926	0.690646	0.0660936	0.414022
lbk	0.553421	11.1911	11.3037	11.8639	11.5961	11.8707	11.7296	0.553421	0.301306	0.0662477	0.41444
CG14253	0.580675	9.42417	9.55564	9.65775	9.85501	10.2113	9.91804	0.580675	0.316333	0.0664101	0.41444
Mtp	0.745628	7.04439	7.85236	7.78506	8.43267	8.26945	8.22502	0.745628	0.406194	0.0664102	0.41444
CG40228	0.673035	7.82655	8.21657	7.59797	7.52486	7.33173	7.38852	-0.673035	0.366731	0.0664722	0.41444
snRNP	0.667331	7.9542	8.64591	8.59241	8.91914	9.06157	8.9504	0.667331	0.363742	0.0665608	0.41444
dlp	1.03463	8.87958	7.34306	8.94629	7.20294	7.59984	6.85418	-1.03463	0.56409	0.0666312	0.41444
CG9992	0.681856	6.97728	7.15192	7.99346	8.15935	7.92345	7.55079	0.681856	0.371811	0.0666724	0.41444
Nep5	0.866265	7.45943	6.82999	7.73547	6.85501	5.90991	6.62556	-0.866265	0.472465	0.0667282	0.41444
CG43976	0.683212	11.0795	11.3698	11.6152	11.7047	12.339	11.3125	0.683212	0.372761	0.0668259	0.41444
Klp67A	0.819476	7.44294	8.61135	7.94192	8.91914	8.86498	9.04877	0.819476	0.447382	0.066994	0.41444
CG4091	0.754695	7.33092	8.21081	8.02681	8.50411	8.84732	8.27697	0.754695	0.412043	0.0670117	0.41444
pyr	0.893533	11.1325	10.8524	11.3044	10.1415	10.7046	9.06498	-0.893533	0.487879	0.0670311	0.41444
ome	0.790659	8.67948	8.50712	9.03093	8.48304	8.30093	7.05148	-0.790659	0.431786	0.0670803	0.41444
CG9601	0.826768	6.44294	7.03944	6.95064	6.59198	5.90991	5.97348	-0.826768	0.451842	0.0672842	0.415262
CG33129	0.616527	10.2192	10.2464	10.6763	10.7893	11.155	10.4618	0.616527	0.337089	0.0674033	0.415559
CG42623	1.10328	7.40088	6.35355	7.91545	6.33418	6.44877	4.90309	-1.10328	0.603946	0.0677312	0.417142
CG12404	0.644403	8.84862	8.87074	8.62	8.4901	8.48577	7.88494	-0.644403	0.353172	0.068059	0.41872
vn	0.904406	8.16993	7.30031	8.48249	7.00044	7.05235	6.72412	-0.904406	0.496266	0.0683907	0.419989
simj	0.58063	10.4615	10.2729	10.9892	10.7054	11.1282	10.7494	0.58063	0.318697	0.0684716	0.419989
sug	0.995957	6.70044	6.28942	7.20496	5.71751	5.22638	5.75109	-0.995957	0.546679	0.0684804	0.419989
CG13096	0.664206	7.67243	8.32184	8.38938	8.6686	8.76319	8.62556	0.664206	0.364966	0.0687723	0.420624
CG12091	0.685011	8.66888	9.41995	9.14546	9.75899	9.89451	9.64905	0.685011	0.376406	0.0687784	0.420624
CG12730	0.732904	6.91886	7.67965	7.56429	8.09602	8.14777	8.00743	0.732904	0.402755	0.0688011	0.420624
Aef1	0.673863	8.17493	8.87074	8.96792	9.33418	9.42516	9.02134	0.673863	0.370414	0.0688789	0.420624
Cyp6u1	0.737242	7.39232	8.05238	7.45825	7.20294	7.18199	6.84169	-0.737242	0.405411	0.0689873	0.420624
CG3164	0.699262	14.6844	13.9744	14.7113	13.8908	13.8983	13.4069	-0.699262	0.384564	0.0690148	0.420624
sws	0.581143	8.92184	9.01321	9.64707	9.4795	9.68382	9.40134	0.581143	0.319762	0.0691526	0.420704
dve	0.641063	10.4263	9.95239	10.4274	10.1029	9.24538	9.83067	-0.641063	0.352756	0.0691716	0.420704
Src64B	0.63757	8.98584	9.46177	9.41165	9.83852	9.65366	10.0757	0.63757	0.351013	0.0693131	0.420802
Dcp2	0.609553	9.14211	9.55791	9.95064	10.1144	10.1749	9.74103	0.609553	0.33561	0.0693314	0.420802
CG13562	0.943747	7.2384	6.49295	7.71515	6.30247	5.7967	6.12548	-0.943747	0.520117	0.0696023	0.422009
Pvf3	1.15317	7.03342	5.85974	7.14546	5.13255	5.76695	4.9504	-1.15317	0.636009	0.0698102	0.422832
CG42689	0.812869	6.9542	6.67129	7.03503	6.39558	6.06463	5.9504	-0.812869	0.448512	0.0699293	0.423116
mbc	0.654857	12.4168	12.8959	13.1445	13.2502	13.6981	12.8374	0.654857	0.361649	0.0701793	0.424175
MED1	0.639601	9.10591	9.67339	9.47042	10.0346	10.1142	9.9962	0.639601	0.353312	0.0702492	0.424175
CG2321	0.861527	6.35755	7.36397	6.70489	6.45447	6.20435	5.9504	-0.861527	0.476192	0.07042	0.424578
CG32075	0.936266	5.90689	6.56695	5.74553	5.45447	5.35191	5.31813	-0.936266	0.517578	0.070461	0.424578
CG5149	0.870681	5.90689	6.54881	6.62	7.22001	7.53071	6.58116	0.870681	0.481607	0.0706274	0.425144
LanB1	0.561723	9.53528	9.73888	9.95064	10.1813	10.2481	10.1548	0.561723	0.310945	0.0708403	0.425987
Pk17E	0.587593	8.51964	8.75678	9.11088	9.04424	9.33933	9.11254	0.587593	0.32549	0.0710344	0.426716
Syt7	1.01494	6.62936	5.53043	6.64169	5.71751	5.13618	5.20565	-1.01494	0.562412	0.0711352	0.426731
Mes	0.716375	8.56605	9.27293	8.88394	9.80214	9.7819	9.56606	0.716375	0.39704	0.0711859	0.426731
bif	0.562825	12.2216	12.1261	12.7033	12.594	12.9564	12.4795	0.562825	0.312014	0.0712554	0.426731
exu	0.771853	6.06609	6.78419	7.09916	7.51106	7.34186	7.12548	0.771853	0.428235	0.0714817	0.427469
l(3)76BDm	0.704308	7.98299	8.80345	8.60903	9.15491	9.3368	8.94457	0.704308	0.390891	0.0715767	0.427469
LBR	0.768385	7.09803	8.09678	7.80442	8.59198	8.44877	8.44741	0.768385	0.426485	0.0715976	0.427469
CG9248	0.75317	6.91886	7.4642	7.39578	7.16817	6.62493	6.2816	-0.75317	0.418239	0.0717328	0.42784
msb1l	0.889183	6.12928	7.53043	7.0834	8.04902	8.05235	7.6827	0.889183	0.493912	0.0718157	0.427899
MYPT	1.97639	8.07146	5.88888	8.01023	5.9399	5.26945	5.48805	-1.97639	1.09823	0.0719227	0.428101
PpD3	0.641546	8.12928	8.52115	8.62545	8.91391	9.20158	8.7173	0.641546	0.356783	0.0721549	0.428784
Bmcp	0.84071	5.88264	6.88888	6.98499	7.0774	7.6332	6.89102	0.84071	0.467592	0.0721839	0.428784
lawc	0.763984	7.40088	7.74487	7.83299	8.03944	8.80404	7.67568	0.763984	0.425186	0.0723635	0.429415
Pis	0.685233	7.53916	8.37431	8.56429	8.81624	8.82223	8.56606	0.685233	0.381656	0.0725869	0.43012
CG6453	0.658053	8.45121	8.72884	8.74051	8.34978	8.18199	7.64725	-0.658053	0.366572	0.072629	0.43012
CG8223	0.57393	9.17493	9.42494	10.0123	9.99301	10.0384	9.7001	0.57393	0.320104	0.0729807	0.431766
CG32576	0.645634	7.78136	7.81488	8.40215	8.15047	8.67784	8.16613	0.645634	0.360331	0.0731678	0.432291
fwe	0.645786	8.16491	8.25065	8.87938	9.00044	9.16212	8.46381	0.645786	0.360557	0.0732808	0.432291
BEAF	0.612168	8.42206	8.74088	8.60351	8.45447	7.91669	8.03512	-0.612168	0.3418	0.073291	0.432291
rdgBbeta	0.725991	6.49185	7.17576	7.30352	7.53854	7.70555	7.48002	0.725991	0.40559	0.0734598	0.432851
CG41520	0.96737	7.72792	6.81488	7.90652	6.20294	6.60825	6.10473	-0.96737	0.541052	0.0737852	0.433911
CG13016	0.860964	6.20945	6.91745	6.06746	5.9399	5.70555	5.77756	-0.860964	0.481543	0.0737878	0.433911
egl	0.574927	9.32193	9.28395	10.1958	9.98054	10.06	9.67039	0.574927	0.32172	0.073931	0.434317
CG16779	0.939373	6.98868	6.39477	7.40849	6.02007	5.98934	5.55079	-0.939373	0.526221	0.0742404	0.434658
Syx1A	0.643501	9.26444	9.9068	10.3305	10.467	10.5384	9.92546	0.643501	0.360482	0.0742433	0.434658
CG17119	0.617942	8.55842	8.99991	9.34047	9.18131	8.00853	8.32712	-0.617942	0.346314	0.0743685	0.434658
rap	0.658726	8.19967	8.9068	8.95064	9.43267	9.35191	9.14849	0.658726	0.36927	0.0744468	0.434658
CG32425	0.547559	10.1611	10.3444	10.9419	11.0394	10.9344	10.6589	0.547559	0.306961	0.0744547	0.434658
Mitf	0.649063	8.42626	8.99991	8.34379	8.72351	8.17634	8.00183	-0.649063	0.363991	0.0745566	0.434658
CG1746	0.62304	10.8017	11.5998	11.7948	12.0213	11.9938	11.7523	0.62304	0.349526	0.0746636	0.434658
CG7324	0.631526	9.45327	9.78225	10.1643	10.2721	10.5893	9.82909	0.631526	0.354344	0.0747101	0.434658
CG44402	0.646737	12.72	12.1046	13.308	12.6427	13.2864	12.8666	0.646737	0.362989	0.0747985	0.434658
Hel89B	0.582422	11.8556	11.7597	12.711	12.3838	12.6442	12.0837	0.582422	0.326995	0.0748905	0.434658
CG11423	0.658252	7.41785	7.67965	8.34379	8.342	8.472	7.89707	0.658252	0.369575	0.0748957	0.434658
CG18081	0.918451	5.20945	6.33249	5.93315	6.76481	6.95017	6.61091	0.918451	0.515802	0.0749737	0.434658
vari	0.847029	12.4057	11.2137	12.4963	11.2094	11.4329	10.6192	-0.847029	0.475753	0.075011	0.434658
CHES	0.560172	11.6812	11.5396	12.4514	12.2248	12.3774	11.9336	0.560172	0.314651	0.075028	0.434658
CG32032	0.673676	7.59991	8.09678	8.41481	8.95528	8.73657	8.31813	0.673676	0.378564	0.0751484	0.434794
CG4674	0.616728	9.33316	9.79192	10.1699	10.2515	10.4651	9.86811	0.616728	0.346665	0.075235	0.434794
CG6340	0.65654	7.43463	7.87438	8.2967	8.52486	8.53513	8.08366	0.65654	0.369123	0.0752976	0.434794
aur	0.822815	6.56986	7.31112	6.80442	8.03944	7.81861	7.7971	0.822815	0.462745	0.0753843	0.434794
CG6231	0.561654	12.1322	11.7394	12.8137	12.4454	12.5382	12.483	0.561654	0.315974	0.0754805	0.434794
CG2852	0.660749	8.29921	9.04593	9.31369	9.59198	9.58925	9.13575	0.660749	0.371744	0.075497	0.434794
aub	0.629521	8.63662	8.56244	9.4613	9.1144	9.51066	8.8819	0.629521	0.354446	0.0757219	0.435301
CG7154	0.692107	6.75489	7.41495	7.70489	7.60503	7.88243	7.73767	0.692107	0.389847	0.0758434	0.435301
CG8677	0.568029	10.3966	10.7248	10.9143	11.1846	11.2925	10.9649	0.568029	0.319962	0.0758478	0.435301
Pino	0.753012	13.0442	12.0838	13.0599	12.0418	12.1503	11.5713	-0.753012	0.424406	0.0760179	0.435301
CG42748	0.632257	10.6519	10.3312	10.8953	10.1922	10.0524	9.65798	-0.632257	0.356399	0.0760607	0.435301
Rab2	0.685419	8.72451	9.4447	9.49447	9.92175	10.123	9.42037	0.685419	0.38638	0.0760716	0.435301
hep	0.594769	8.633	8.99657	9.42423	9.38427	9.60405	9.21052	0.594769	0.335387	0.076166	0.435301
CycD	0.71334	7.73471	8.70035	8.66836	9.30647	9.03997	8.97634	0.71334	0.402268	0.0761796	0.435301
sra	0.607727	10.2738	10.4941	11.1829	11.1303	11.3183	10.5802	0.607727	0.342858	0.0763063	0.43554
SMC2	0.71622	7.47573	8.11539	7.70489	8.57217	8.50841	8.58116	0.71622	0.404154	0.0763701	0.43554
Dok	0.636081	7.55459	8.12767	8.60351	8.74726	8.59984	8.40134	0.636081	0.359029	0.0764493	0.435568
CG7656	0.786345	6.37504	6.90324	7.31707	7.81062	7.81861	6.9504	0.786345	0.444141	0.0766462	0.435912
alphaSnap	0.690432	8.42626	9.11231	9.09524	9.44361	9.83483	9.06229	0.690432	0.389984	0.0766586	0.435912
CG11700	1.88483	8.63662	6.67129	8.84239	6.69326	6.18199	5.97348	-1.88483	1.0654	0.0768735	0.436328
CG11926	1.04741	5.24793	5.79962	5.62	5.51106	4.18199	4.75109	-1.04741	0.592485	0.0770899	0.436328
CG8398	0.993931	7.14975	6.17576	7.56429	7.00044	8.4108	6.45563	0.993931	0.56228	0.0771144	0.436328
CG14961	0.761904	9.15482	8.55337	10.0735	9.04424	7.68978	8.45563	-0.761904	0.431104	0.0771723	0.436328
Madm	0.624314	8.06609	8.59817	8.45212	8.82185	8.98289	8.97634	0.624314	0.353262	0.0771805	0.436328
CG7453	0.953169	6.18982	7.79962	6.24803	7.1144	6.35191	6.14595	-0.953169	0.539496	0.0772653	0.436328
trbl	0.609773	10.4574	10.8006	11.2907	11.3594	11.5657	10.8425	0.609773	0.345193	0.0773171	0.436328
CG8478	0.809399	7.01123	8.15192	7.59797	8.61797	8.64142	8.3405	0.809399	0.458218	0.0773277	0.436328
CG3558	0.640038	8.72451	9.30302	9.47948	9.74726	9.9452	9.36034	0.640038	0.362834	0.0777326	0.438191
Art7	0.923615	6	6.62007	6.03503	5.33418	5.22638	5.58116	-0.923615	0.523748	0.077821	0.438267
CG7149	0.919953	6.45943	5.60258	6.5298	6.20294	5.26945	5.08366	-0.919953	0.52215	0.0780936	0.438966
DLP	0.624781	7.76818	8.18754	8.79477	8.74136	8.81134	8.39281	0.624781	0.354617	0.078095	0.438966
Stat92E	0.588865	10.8122	11.4237	11.5019	11.8092	11.8371	11.6333	0.588865	0.334337	0.078189	0.439073
e(y)3	0.548236	10.1935	10.4099	11.0883	11.0406	11.0196	10.6669	0.548236	0.311463	0.0783741	0.439178
fas	1.15037	6.35755	5.28942	6.72535	4.89808	4.50391	4.9962	-1.15037	0.653649	0.0784217	0.439178
Mtl	0.718092	6.91886	7.4642	7.49447	7.99053	8.19321	7.61825	0.718092	0.408041	0.0784326	0.439178
CG14411	0.668954	9.13186	9.72076	9.87022	10.1167	10.4892	9.63645	0.668954	0.380662	0.078859	0.440697
Cka	0.558883	9.01402	9.25065	9.85173	9.75606	9.81498	9.56606	0.558883	0.318099	0.0789269	0.440697
Pten	0.647383	7.70736	7.76073	8.24803	8.14154	8.6658	8.02962	0.647383	0.368522	0.0789684	0.440697
CG32521	0.826153	11.151	10.1772	11.3733	9.94761	10.2291	9.52368	-0.826153	0.470412	0.0790486	0.440697
CG6401	0.792749	6.75489	7.06521	7.13019	6.61797	5.76695	6.40559	-0.792749	0.451472	0.0791021	0.440697
Saf	0.565822	9.54303	9.9949	10.2338	10.4068	10.4275	10.2723	0.565822	0.322297	0.0791575	0.440697
GlcT	0.691123	9.65464	10.7157	10.639	11.0656	11.1792	10.7284	0.691123	0.393916	0.0793463	0.440697
mip120	0.628317	7.78136	8.33778	8.58123	8.82185	8.57859	8.8354	0.628317	0.358263	0.0794665	0.440697
CG1673	0.568274	11.1059	11.0074	11.9695	11.8894	11.8928	11.2983	0.568274	0.324059	0.0794969	0.440697
CG2065	0.707886	7.06609	7.69624	7.69454	7.55209	6.7819	6.62556	-0.707886	0.403679	0.0795012	0.440697
dmt	0.651942	8.15987	8.84122	8.69972	9.27414	9.17634	9.20565	0.651942	0.371815	0.0795327	0.440697
CG11876	0.667693	8.35755	8.95927	8.81878	9.27414	9.64142	9.00183	0.667693	0.380893	0.0796072	0.440697
NitFhit	0.76965	6.20945	6.70446	6.70489	7.03944	7.53954	6.87884	0.76965	0.439408	0.0798491	0.440697
l(2)dtl	0.775171	7.16993	8.36915	7.98499	8.79361	8.57	8.75109	0.775171	0.442578	0.0798614	0.440697
CG6712	0.694396	6.75489	7.25625	7.14546	7.53854	7.8402	7.58866	0.694396	0.396473	0.0798715	0.440697
r2d2	0.8998	5.9542	6.62007	5.93315	5.81062	5.67384	5.12548	-0.8998	0.51394	0.0799829	0.440697
esc	0.867089	6.26679	7.52115	6.82353	8.04902	7.88243	7.89707	0.867089	0.495258	0.079983	0.440697
CG33111	0.556273	10.3129	10.7187	10.8471	11.156	11.0851	11.087	0.556273	0.31782	0.0800703	0.440763
ec	0.566726	9.72622	10.259	10.4258	10.4436	10.6435	10.5207	0.566726	0.32401	0.0802731	0.441465
Hph	0.565015	11.1312	10.9271	11.675	11.4161	11.8236	11.3305	0.565015	0.32315	0.0803843	0.441661
SKIP	0.967997	8.56605	7.69624	8.66836	7.16817	7.81134	6.24413	-0.967997	0.553862	0.0805123	0.44195
CG12112	0.677329	7.74819	8.37431	7.89753	8.05855	7.61661	7.18603	-0.677329	0.387672	0.0806078	0.44206
dys	0.692872	10.3608	9.97804	10.5371	9.83576	9.87721	8.9591	-0.692872	0.396746	0.0807437	0.442243
CG1902	0.603197	9.27845	9.85051	9.82353	10.1415	10.3607	10.0088	0.603197	0.345507	0.0808397	0.442243
CG14879	1.46551	5.83289	3.41495	6.91545	4.61797	3.88243	3.31813	-1.46551	0.839507	0.0808677	0.442243
Pal1	0.687166	7.70044	8.52115	8.42735	8.92436	9.04617	8.63283	0.687166	0.393793	0.0809859	0.442476
mip130	0.549941	10.7632	11.2094	11.5232	11.5292	11.6683	11.4282	0.549941	0.315544	0.0813626	0.443263
CG4364	0.594393	7.93664	8.30572	8.5756	8.7993	8.72502	8.72752	0.594393	0.341052	0.0813646	0.443263
crq	0.642601	9.24793	9.31917	10.1866	9.93732	10.3126	9.39921	0.642601	0.368767	0.0814099	0.443263
CG8321	0.742362	6.90689	6.75282	7.861	7.39558	7.94354	7.08366	0.742362	0.426049	0.0814327	0.443263
Dgk	1.01489	5.64386	5.63734	6.06746	5.33418	4.26945	4.90309	-1.01489	0.5826	0.081509	0.443266
CG5144	1.14389	3.90689	5.15192	4.66307	6.27005	5.67384	5.90309	1.14389	0.656921	0.0816341	0.443429
CG7185	0.551483	8.79442	8.9627	9.55288	9.58541	9.5285	9.32936	0.551483	0.316782	0.0817027	0.443429
CG30456	0.555774	10.9851	11.0394	11.5232	11.2843	11.793	11.3023	0.555774	0.319313	0.081766	0.443429
endoA	0.658402	8.11374	8.85974	8.5586	9.10983	9.28527	9.0916	0.658402	0.378547	0.0819839	0.443701
CG8116	0.619871	8.12928	8.02639	9.14166	8.72351	8.92008	8.43914	0.619871	0.356472	0.0820515	0.443701
Uev1A	0.590939	8.67243	9.0556	9.60351	9.87671	9.65163	9.25594	0.590939	0.339899	0.0821104	0.443701
twin	0.538617	9.64205	9.81108	10.3602	10.2369	10.3841	10.1409	0.538617	0.309893	0.0821979	0.443701
CG8963	0.636982	8.10852	8.53965	8.78506	8.63717	9.26147	8.62191	0.636982	0.366502	0.0822103	0.443701
pr	0.571033	8.55075	8.99657	9.61726	9.70846	9.3963	9.32488	0.571033	0.328622	0.0822707	0.443701
Pu	0.821314	7.88264	7.01321	8.25508	7.1144	6.81134	6.56606	-0.821314	0.472921	0.0824428	0.444221
CG31075	0.668779	6.71425	7.28942	8.16057	8.53854	7.74423	7.64725	0.668779	0.385293	0.0826053	0.444687
Hem	0.613411	8.54689	9.18754	9.09524	9.4901	9.48805	9.54117	0.613411	0.353594	0.0827782	0.444848
Rox8	0.6172	10.3365	11.0435	11.1922	11.4962	11.5684	11.0923	0.6172	0.355788	0.0827871	0.444848
CG9593	2.0482	8.08746	6.39477	8.51224	5.89808	4.76695	5.87884	-2.0482	1.18132	0.0829507	0.444951
pod1	0.612697	8.88874	9.60478	9.83063	10.1857	9.95677	9.84639	0.612697	0.353413	0.0829788	0.444951
bora	0.937223	5.52356	6.88888	6.09916	7.51106	7.35191	7.23461	0.937223	0.540702	0.0830342	0.444951
CG11123	0.721183	7	7.67129	7.03503	7.05855	6.55702	6.73767	-0.721183	0.416489	0.0833486	0.44572
CG17083	1.19308	5.93074	5.05238	6.59797	5.33418	3.18199	4.9962	-1.19308	0.689123	0.0833968	0.44572
bin3	0.574153	12.6858	12.2674	12.8086	12.2515	11.9699	11.8635	-0.574153	0.331704	0.0834656	0.44572
rod	0.670427	7.54689	8.35355	8.13019	8.59198	8.75563	8.58866	0.670427	0.387345	0.0834822	0.44572
CG8950	0.684228	6.89482	7.33249	7.11476	7.49712	8.00216	7.59611	0.684228	0.395862	0.0839072	0.446748
Btk29A	0.523641	13.1599	13.1328	13.1121	12.9096	12.4464	12.7798	-0.523641	0.302964	0.0839175	0.446748
DIP2	0.636495	8.85487	9.24221	9.28985	9.46525	10.04	9.24887	0.636495	0.368324	0.0839729	0.446748
CG14194	0.801834	6.37504	7.23371	6.59797	6.45447	6.03997	6.08366	-0.801834	0.464012	0.0839797	0.446748
CG10508	0.850144	5.90689	6.58488	6.64169	6.36521	5.53954	5.31813	-0.850144	0.492125	0.0840788	0.446869
CHKov1	0.634601	8.9571	8.7803	9.60903	9.02007	8.48577	7.93872	-0.634601	0.367459	0.0841677	0.446936
CG13609	0.994029	4.90689	6.47385	5.70489	6.64351	7.2588	6.37124	0.994029	0.575959	0.0843711	0.447191
kirre	0.761155	10.5137	9.67339	10.6997	9.43267	9.13327	9.61275	-0.761155	0.441207	0.0844978	0.447191
Pex11	0.868267	5.45943	6.05238	5.93315	6.13255	7.02748	6.14595	0.868267	0.50333	0.0845198	0.447191
CG10809	0.746688	6.22882	7.24503	7.19031	7.41053	7.64959	7.48002	0.746688	0.432901	0.0845548	0.447191
CG5381	1.58024	5.70044	3.94547	6.21946	2.81062	3.88243	2.9962	-1.58024	0.916372	0.0846272	0.447191
CG14613	0.760368	6.52356	6.95927	6.89753	6.61797	6.03997	5.9504	-0.760368	0.441	0.0846738	0.447191
Coop	0.725815	6.49185	7.11539	7.24803	7.43997	7.8402	7.21537	0.725815	0.421188	0.0848418	0.447674
CD98hc	0.595817	10.1948	10.7705	11.2284	11.3546	11.3557	10.806	0.595817	0.345859	0.0849396	0.447787
Syx7	0.79825	7.65821	8.99991	8.37002	9.20294	9.56569	8.91506	0.79825	0.463589	0.0850891	0.448172
Crag	0.58595	9.00843	9.40742	9.78506	9.81624	10.0431	9.52563	0.58595	0.340403	0.0851888	0.448294
Acox57D	0.660626	6.78136	7.17576	7.68413	7.38047	7.62493	7.67568	0.660626	0.383932	0.0853082	0.448519
CG12054	0.543815	11.4289	11.6277	12.3112	12.2189	12.3025	11.806	0.543815	0.316995	0.0862475	0.452442
dikar	0.532255	9.44501	9.65654	10.2104	10.3283	9.99095	10.1761	0.532255	0.310265	0.0862561	0.452442
Lerp	0.632989	8.16993	8.76859	8.68934	9.18131	9.29833	8.94457	0.632989	0.36902	0.0862861	0.452442
E(var)3	0.733458	7.29462	8.32184	7.90652	8.53854	8.85794	8.35814	0.733458	0.427705	0.0863695	0.452474
CG2694	0.690861	6.82018	7.65442	7.47042	7.83299	7.99577	7.97348	0.690861	0.403583	0.0869299	0.455003
CG8336	0.709501	8.95128	8.05238	8.84707	8.0774	7.88934	7.8354	-0.709501	0.41482	0.0871952	0.45587
CG1146	0.521651	13.5003	13.2194	13.5957	13.2792	12.8424	12.8478	-0.521651	0.305045	0.0872512	0.45587
Tm1	0.556677	12.2834	12.6116	12.8913	13.1292	13.2466	12.7353	0.556677	0.325765	0.0874822	0.456377
CG12991	1.29458	5.49185	4.76859	5.861	4.61797	4.5743	2.58116	-1.29458	0.757637	0.0875041	0.456377
CG15890	0.852503	6.53916	5.99991	6.91545	6.16817	5.46739	5.42247	-0.852503	0.499251	0.0877174	0.456414
CG14544	0.912691	5.20945	5.19922	5.43358	5.89808	6.42991	5.72412	0.912691	0.534507	0.0877223	0.456414
CG7928	0.860696	6.08746	6.82999	6.13019	5.81062	5.35191	5.87884	-0.860696	0.504097	0.0877473	0.456414
schlank	0.623758	9.71081	10.452	10.524	10.8495	10.9942	10.4607	0.623758	0.365526	0.0879216	0.456414
CG11374	0.788106	8.60733	7.72884	8.66836	7.61797	7.75941	7.05148	-0.788106	0.462018	0.0880471	0.456414
CG12010	0.733262	6.93074	7.38458	7.23381	6.64351	6.53954	6.33605	-0.733262	0.430131	0.0882432	0.456414
cni	0.87687	6.04439	6.98649	6.74553	7.34978	7.98289	6.65441	0.87687	0.514425	0.0882758	0.456414
Snx1	0.792213	7.96578	9.14287	8.69972	9.53513	9.86322	8.90609	0.792213	0.46481	0.0883104	0.456414
pic	0.59656	8.56224	9.22802	9.28641	9.45447	9.63526	9.41405	0.59656	0.350104	0.0883902	0.456414
Liprin	0.628966	8.70044	9.44715	9.45825	9.88743	9.92177	9.55462	0.628966	0.369183	0.088443	0.456414
SamDC	0.693441	7.2384	6.94547	7.11476	6.98054	6.39144	6.42247	-0.693441	0.407093	0.0884937	0.456414
Ube3a	0.589997	8.72792	9.28942	9.31369	9.6686	9.72502	9.5178	0.589997	0.346382	0.0885098	0.456414
Prosap	0.559896	12.4686	12.6587	12.8253	12.7659	13.4168	12.7631	0.559896	0.328725	0.0885241	0.456414
CG17385	0.948951	5.58496	6.79962	5.43358	5.6686	5.53954	5.16613	-0.948951	0.557483	0.0887167	0.457004
Cbs	0.997827	7.06609	5.85974	7.06746	5.45447	5.53954	5.64006	-0.997827	0.586447	0.0888531	0.457304
l(2)01289	1.1788	5.52356	4.70446	5.66307	4.51106	4.08888	3.90309	-1.1788	0.693037	0.0889587	0.457446
CG34370	1.16675	6.44294	5.15192	6.06746	5.13255	5.42991	3.58116	-1.16675	0.686293	0.0891176	0.457825
Rbf2	0.768113	6.14975	6.88888	6.40849	7.13255	7.50391	7.13575	0.768113	0.452004	0.0892529	0.457825
CG13280	0.726195	7.03342	6.91745	7.00187	6.87671	5.93687	6.504	-0.726195	0.427355	0.089267	0.457825
CG7175	0.827477	6.2854	6.35355	6.43358	6.05855	5.73657	5.20565	-0.827477	0.487246	0.0894562	0.458395
Hmr	0.723712	6.87036	7.4642	7.20496	8.17694	7.92345	7.91506	0.723712	0.426428	0.0896681	0.459079
CG10990	0.646316	10.0526	9.52348	11.2821	10.5936	10.7575	10.0823	0.646316	0.381155	0.089947	0.460104
CG30157	1.02842	5.24793	7.01321	5.5756	5.9399	5.64142	4.9962	-1.02842	0.607206	0.0903223	0.461621
CG14322	0.656871	11.762	11.1451	11.8194	11.3253	11.2085	10.3147	-0.656871	0.388158	0.0905932	0.462602
CG7386	0.766748	6.45943	6.68797	6.38296	6.23688	5.73657	5.87884	-0.766748	0.453351	0.0907814	0.462952
Hydr2	0.737109	8.40514	9.56244	9.2086	9.86319	10.1564	9.41616	0.737109	0.435879	0.0908199	0.462952
ctp	0.618973	10.8796	11.5754	11.7443	12.0146	12.1887	11.5075	0.618973	0.366147	0.0909318	0.46312
Cct2	0.720409	8.24317	8.05881	9.03913	7.85501	7.2588	7.58866	-0.720409	0.426631	0.0912963	0.464525
CG42399	0.794157	6.87036	6.73688	7.24803	6.23688	5.90991	6.10473	-0.794157	0.470407	0.0913663	0.464525
CG33144	0.538399	9.61839	9.8468	10.2533	10.1986	10.4581	10.0663	0.538399	0.319124	0.0915815	0.465215
Treh	0.889311	10.3185	8.79577	10.7393	8.99053	8.88243	8.83855	-0.889311	0.527949	0.0920917	0.466815
LIMK1	0.612375	8.91588	9.06521	9.87481	9.65924	9.9617	9.13063	0.612375	0.363648	0.0921864	0.466815
CG5276	0.779542	6.02237	7.22231	6.861	7.39558	7.61661	7.41405	0.779542	0.462968	0.0922219	0.466815
beta4GalNAcTB	0.968573	5.35755	6.67129	5.62	5.76481	5.39144	4.9504	-0.968573	0.575292	0.0922553	0.466815
CG5676	0.82304	5.78136	6.81488	6.16057	7.02007	7.40115	6.98489	0.82304	0.488911	0.092295	0.466815
CG18815	0.620003	7.91289	8.51649	8.50634	8.84954	9.04617	8.65798	0.620003	0.368431	0.0924101	0.466939
CG15706	0.803087	5.97728	7.09052	6.5298	7.33418	7.24807	7.60353	0.803087	0.477398	0.092527	0.466939
CG10341	0.715571	7.20945	8.31112	8.14546	8.6308	8.78932	8.32712	0.715571	0.425484	0.0926109	0.466939
cid	1.11913	3.90689	5.10301	4.27604	5.56551	6.03997	5.35375	1.11913	0.665497	0.0926385	0.466939
Alr	0.624085	7.87652	8.30572	8.0913	7.7879	7.60825	7.34493	-0.624085	0.371642	0.0931007	0.46813
CG13865	0.756316	5.80735	6.15192	6.27604	6.74136	6.85441	6.62556	0.756316	0.450574	0.0932378	0.46813
Gcn5	0.637361	7.74147	8.25065	7.92433	7.59198	7.28002	7.47193	-0.637361	0.379713	0.093243	0.46813
dpp	2.43968	8.43463	5.56695	8.19765	5.05855	5.5743	4.64006	-2.43968	1.45399	0.0933629	0.46813
stau	0.563673	9.19722	9.56244	9.57278	9.81624	10.155	9.72242	0.563673	0.335963	0.0933897	0.46813
Gapdh1	0.629194	8.83605	8.49769	9.66836	9.05379	9.58713	8.9591	0.629194	0.375016	0.0933909	0.46813
CG11414	0.609413	7.96578	8.62007	8.56996	8.92956	9.00853	8.86348	0.609413	0.363275	0.0934342	0.46813
VhaSFD	0.593022	8.74819	9.36137	9.5356	9.90865	9.83124	9.50993	0.593022	0.354026	0.0939187	0.469865
Nurf	0.66179	7.53138	7.93851	7.81401	8.64982	8.54393	8.26299	0.66179	0.395106	0.0939409	0.469865
CG42750	0.557253	9.02237	9.41995	9.0834	9.21576	8.7707	8.5774	-0.557253	0.332871	0.0941148	0.469975
Mbs	0.546451	10.7756	11.1868	11.2284	11.4617	11.7323	11.3232	0.546451	0.326427	0.0941234	0.469975
achi	0.997506	6.20945	5.63734	6.13019	4.81062	5.18199	4.69664	-0.997506	0.596016	0.0942047	0.46998
SMSr	0.694654	8.49185	9.33514	9.34379	9.6748	10.0768	9.09686	0.694654	0.415588	0.0946236	0.471462
Kdm4A	0.776393	6.6865	7.79962	7.19031	6.81062	6.39144	6.72412	-0.776393	0.464641	0.0947309	0.471462
Mcm10	0.731636	6.9542	8.00658	7.54139	8.35751	8.38656	8.21537	0.731636	0.437966	0.0948142	0.471462
bs	0.597839	10.0661	9.87802	10.1995	9.50062	9.585	9.13575	-0.597839	0.357884	0.0948237	0.471462
wde	0.550905	8.67596	8.72884	8.60903	8.79361	8.14199	8.16111	-0.550905	0.329889	0.0949248	0.471564
Spn1	0.911062	5.58496	6.53043	6.27604	5.98054	4.82584	5.51976	-0.911062	0.545716	0.095022	0.471648
numb	0.621081	8.08215	8.01981	8.15303	7.59198	7.35191	7.504	-0.621081	0.372276	0.095249	0.472061
CG7956	0.622824	9.62022	10.1875	10.4989	10.6276	10.9175	10.0677	0.622824	0.37334	0.0952665	0.472061
CG40178	0.596264	11.1344	10.9113	11.2665	10.7443	10.7442	10.031	-0.596264	0.357627	0.0954587	0.472614
sick	0.543023	12.1364	11.9175	12.3529	12.0201	11.2182	11.7152	-0.543023	0.325793	0.0955592	0.472711
HP1b	0.844308	5.72792	6.60258	6.19031	7.09602	7.42991	6.59611	0.844308	0.506848	0.0957527	0.473269
nes	0.585253	8.73132	9.22517	9.69714	9.87671	9.82944	9.28852	0.585253	0.351648	0.0960502	0.474076
mia	0.794934	6.04439	6.75282	6.45825	7.42533	7.50391	6.90309	0.794934	0.477675	0.096078	0.474076
Gga	0.658114	7.80735	8.58488	8.42109	8.88208	9.15927	8.59611	0.658114	0.39558	0.0961785	0.474173
AGO3	0.659151	11.1447	10.6222	11.3504	10.4235	10.5362	9.88798	-0.659151	0.39634	0.0962935	0.474341
Tsp29Fb	1.0836	6.47573	5.67129	6.74553	4.51106	5.18199	4.90309	-1.0836	0.651797	0.0964167	0.474365
grass	0.949451	6.08746	5.53043	6.5756	5.76481	5.26945	4.38852	-0.949451	0.571181	0.0964605	0.474365
CG31793	0.619571	7.11894	7.05238	7.98499	7.96037	7.90308	7.48002	0.619571	0.3729	0.0966138	0.47472
Sep2	0.643837	8.41785	9.35877	9.40849	9.81624	9.79116	9.39494	0.643837	0.388006	0.0970451	0.47644
dgt6	0.703011	6.75489	7.71263	7.47042	8.03944	8.11862	7.89707	0.703011	0.42382	0.0971662	0.476635
CG8468	0.567382	9.32643	9.61353	9.60074	9.59525	9.16783	8.59611	-0.567382	0.342223	0.0973315	0.476984
osa	0.526669	11.9495	12.3733	12.6261	12.7254	12.8713	12.5136	0.526669	0.317732	0.0974002	0.476984
CG6293	0.603111	8.85175	9.35355	9.22306	9.41795	8.7967	8.18108	-0.603111	0.364073	0.0976071	0.477201
CG9836	0.630538	7.53916	8.09052	8.87938	8.38805	8.66983	8.23937	0.630538	0.380694	0.0976643	0.477201
aos	2.82836	8.11894	4.41495	8.20496	4.27005	4.76695	3.90309	-2.82836	1.70778	0.0976889	0.477201
CG12512	1.07377	3.80735	4.70446	5.03503	6.02007	5.67384	5.0406	1.07377	0.648706	0.097875	0.477711
PhKgamma	0.549502	9.29232	9.05881	10.0144	9.91391	9.95842	9.45973	0.549502	0.332074	0.0979729	0.477791
CG43921	0.542734	9.89482	9.61353	10.0248	9.63399	9.12156	9.30908	-0.542734	0.328497	0.0984992	0.479791
CG8500	0.736662	6.55459	7.67965	7.44597	8.15935	7.86849	8.0406	0.736662	0.446095	0.0986657	0.479791
drk	0.628308	9.97585	10.2894	10.3288	10.5145	11.1974	10.1586	0.628308	0.380543	0.098722	0.479791
CG31522	0.559049	10.7657	10.3691	10.8794	10.3005	10.0707	9.97205	-0.559049	0.338697	0.0988227	0.479791
CG11596	0.589392	7.64386	8.03944	8.20496	8.30247	8.60825	8.2583	0.589392	0.35708	0.0988227	0.479791
CG17471	0.539463	9.07682	9.35094	8.89302	8.80497	8.7707	8.58492	-0.539463	0.326881	0.0988744	0.479791
CG9801	1.2475	5.58496	4.41495	6.03503	4.61797	4.42991	2.9962	-1.2475	0.756178	0.0989948	0.479977
mor	0.539022	9.00282	9.47865	9.70746	9.7879	9.86498	9.72922	0.539022	0.327131	0.0994093	0.481588
tud	0.546786	9.57365	10.0297	10.0735	10.4742	10.4323	10.2966	0.546786	0.332049	0.0996186	0.482055
Nlp	0.579719	8.81698	9.49769	9.31369	9.6748	9.78746	9.76439	0.579719	0.352116	0.0996843	0.482055
CG34220	0.59588	7.49185	7.81488	8.24803	8.53172	8.42991	8.06229	0.59588	0.362009	0.099756	0.482055
Cad99C	1.0275	5.16993	6.41495	5.48249	6.09602	4.18199	5.35375	-1.0275	0.624507	0.0999077	0.482055
Tpr2	0.556877	10.1007	10.2784	10.8794	10.8482	11.0547	10.3614	0.556877	0.338474	0.0999171	0.482055
Edem2	0.540798	9.24079	9.47865	9.82353	9.8794	10.123	9.64905	0.540798	0.328822	0.100042	0.482258
Teh2	0.645724	7.91886	8.09052	7.62	7.60503	7.69769	6.92694	-0.645724	0.39281	0.100206	0.482453
CG13197	0.619433	7.96	8.45935	7.63089	7.70544	7.81134	7.37991	-0.619433	0.376897	0.100278	0.482453
CG15082	1.62162	5.80735	2.82999	6.21946	3.13255	3.88243	2.58116	-1.62162	0.986851	0.100336	0.482453
upd2	0.744705	7.26679	7.79192	7.96792	7.96037	7.30093	6.06229	-0.744705	0.453305	0.100417	0.482453
CG4239	0.777109	5.2854	6.37431	6.96792	7.16817	6.68978	6.71045	0.777109	0.473175	0.100521	0.482453
CG5854	0.625996	7.2854	7.66288	7.82353	8.46167	8.15353	8.06766	0.625996	0.381225	0.100576	0.482453
zfh2	0.675508	8.65821	9.26739	8.66307	9.2115	7.7819	8.70701	-0.675508	0.411801	0.100927	0.483738
Pp2C1	0.551318	10.0471	10.6037	10.8104	10.9805	11.0851	10.6949	0.551318	0.336191	0.101026	0.483819
PH4alphaEFB	0.522273	10.6537	10.481	11.49	11.128	11.2528	10.9121	0.522273	0.318819	0.101391	0.484622
FK506	0.617253	7.91886	8.64163	8.64169	9.17694	9.01171	8.86657	0.617253	0.377044	0.101612	0.484622
CG44436	0.526116	9.60177	9.63949	10.493	10.1393	10.2996	9.97634	0.526116	0.321426	0.101669	0.484622
papi	0.54599	12.0224	11.5153	12.0144	11.578	11.3563	11.1248	-0.54599	0.333589	0.10169	0.484622
mre11	0.712607	7.21917	7.67965	7.66307	6.7879	6.90991	6.58116	-0.712607	0.435538	0.101807	0.484622
Gs1l	0.61279	7.17991	7.73688	8.05134	8.15935	8.24807	7.92694	0.61279	0.374662	0.101927	0.484622
CG9426	0.552126	8.43463	8.67548	8.861	8.92436	9.30611	8.88798	0.552126	0.337648	0.102004	0.484622
Alg	0.592834	8.29921	8.74088	8.21223	8.01029	8.1245	7.73767	-0.592834	0.362569	0.102029	0.484622
Set1	0.580202	11.3129	10.9831	11.3095	10.6435	10.8013	10.3125	-0.580202	0.354851	0.102037	0.484622
CG31897	0.8686	6.14975	5.73688	5.93315	6.13255	4.70555	5.38852	-0.8686	0.531323	0.102093	0.484622
Lon	0.561877	9.15228	9.39731	9.28985	9.18566	8.96989	8.41405	-0.561877	0.343711	0.102104	0.484622
CG2656	0.623602	8.29462	8.65017	8.07545	7.90865	8.17634	7.45563	-0.623602	0.38159	0.102213	0.484745
Tim17b	0.564434	9.40727	9.53505	9.34047	9.18566	9.19041	8.55844	-0.564434	0.345531	0.102359	0.484748
Ref1	0.524417	9.72792	10.0588	10.4274	10.5163	10.5988	10.2322	0.524417	0.321077	0.102405	0.484748
CG31320	0.67179	7.25739	7.41495	7.67363	7.31841	6.95017	6.31813	-0.67179	0.411375	0.102462	0.484748
CG5157	1.12644	6.72792	4.56695	6.62	5.20294	4.98934	4.80356	-1.12644	0.690003	0.102572	0.484877
CG8097	0.776372	6.2854	6.19922	6.80442	6.74136	7.48577	6.33605	0.776372	0.475863	0.102785	0.485491
ATPCL	0.593894	10.9129	10.6807	11.8406	11.3748	11.7542	10.9173	0.593894	0.364402	0.103148	0.486816
Bruce	0.515433	10.8439	11.2408	11.3733	11.4372	11.725	11.3992	0.515433	0.316533	0.103446	0.487305
Nelf	0.581908	9.18488	9.93851	9.95715	10.369	10.2454	10.1358	0.581908	0.357371	0.103461	0.487305
chas	0.994014	6.67243	5.45448	7.00187	5.39558	5.26945	5.12548	-0.994014	0.610733	0.103615	0.487305
CG14883	0.717808	6	6.31112	6.55288	6.98054	7.0768	6.65441	0.717808	0.44104	0.103624	0.487305
CG1578	0.521773	8.45943	8.34831	9.65242	9.51452	8.97965	8.87272	0.521773	0.320632	0.103668	0.487305
CG9485	0.5724	8.64746	9.25065	9.0913	9.50759	9.48805	9.61275	0.5724	0.352023	0.103943	0.487929
nesd	0.691693	6.6865	7.36397	7.16057	7.97049	7.84732	7.65441	0.691693	0.425517	0.104048	0.487929
wal	0.665414	7.31288	8.26739	8.1225	8.51106	8.74423	8.2816	0.665414	0.409353	0.10405	0.487929
Gbs	0.74476	8.17493	7.49295	8.71515	7.6686	7.45811	6.71045	-0.74476	0.458385	0.104217	0.488015
Bx	0.531043	10.825	11.2137	10.9265	11.0286	10.2534	10.7122	-0.531043	0.326911	0.104285	0.488015
rngo	0.591815	8.33985	9.07158	9.23381	9.58541	9.46739	9.20565	0.591815	0.364541	0.104493	0.488015
Rbp	0.868595	8.39232	7.01321	8.59241	7.27005	7.37181	6.48805	-0.868595	0.535109	0.104544	0.488015
vav	0.535874	8.66534	8.94893	9.35039	9.24525	9.51066	9.16863	0.535874	0.330279	0.104699	0.488015
CG32155	1.09067	5.32193	4.88888	6.27604	4.89808	3.88243	4.16613	-1.09067	0.672225	0.104701	0.488015
CG30187	0.741796	6.30378	6.75282	6.40849	6.53854	5.82584	5.77756	-0.741796	0.457213	0.104711	0.488015
CG5059	0.578304	9.40514	8.93502	10.4053	9.94248	9.99737	9.49605	0.578304	0.356468	0.104735	0.488015
CG2023	0.62571	7.21917	7.74487	7.93315	7.74136	8.36686	7.84795	0.62571	0.386084	0.105091	0.489071
CG5500	0.693726	6.33985	6.78419	7.05134	6.98054	7.56569	6.90309	0.693726	0.428115	0.105142	0.489071
CG7598	0.89491	5.61471	6.39477	5.78506	5.20294	5.26945	5.0406	-0.89491	0.552382	0.105212	0.489071
bab1	2.17246	12.1536	9.51181	12.333	9.45447	9.46739	8.86039	-2.17246	1.34305	0.105759	0.490295
CG5515	0.868172	5.80735	7.05238	6.03503	5.98054	5.96335	5.35375	-0.868172	0.536793	0.105807	0.490295
Tina	0.502967	9.19476	9.36397	10.2267	10.0891	9.86147	9.70356	0.502967	0.311002	0.105825	0.490295
CG7099	0.6435	7.17991	7.45448	7.00187	6.81062	6.68978	6.66863	-0.6435	0.397971	0.105889	0.490295
CG7408	0.822792	6.10852	5.88888	6.24803	6.16817	4.88243	5.42247	-0.822792	0.508864	0.105896	0.490295
Slimp	1.01338	4.9542	6.22231	4.89753	5.39558	4.76695	4.64006	-1.01338	0.627049	0.10607	0.490295
CG7800	0.757936	6.49185	7.45448	6.96792	7.96037	8.0585	7.504	0.757936	0.469091	0.106147	0.490295
CG1888	0.911869	4.80735	4.88888	5.27604	5.45447	6.01488	5.45563	0.911869	0.564469	0.106214	0.490295
CG3857	0.726931	6.49185	7.11539	6.5298	6.33418	6.08888	6.12548	-0.726931	0.450015	0.106235	0.490295
CG6388	0.626355	7.34873	7.82246	7.28985	7.36521	7.01488	6.93872	-0.626355	0.387926	0.106392	0.490295
CG5938	0.655557	6.84549	7.59375	7.72535	8.03944	8.13618	7.66863	0.655557	0.406018	0.106397	0.490295
CG17493	0.755314	7.32193	8.79192	7.38296	7.42533	7.68978	7.23461	-0.755314	0.468046	0.10658	0.490754
mats	0.731658	6.10852	6.95927	6.72535	7.34978	7.53071	7.08366	0.731658	0.453632	0.106769	0.491236
CG14969	0.761596	6.40939	6.98649	6.5756	6.39558	6.26945	5.58116	-0.761596	0.472509	0.107003	0.491928
l(2)k09913	0.532223	8.56224	8.87074	9.59519	9.36521	9.37674	9.12548	0.532223	0.33057	0.107394	0.493147
Taz	0.663867	7.01123	7.17576	7.45825	7.16817	6.18199	6.64006	-0.663867	0.412479	0.107517	0.493147
CG32364	0.94229	5.20945	6.47385	5.66307	5.6686	4.76695	5.24413	-0.94229	0.585478	0.107521	0.493147
Cp1	0.517016	12.9376	13.1368	13.6768	13.6856	13.8188	13.2385	0.517016	0.32133	0.107619	0.49318
CG17173	0.960746	5.24793	5.60258	5.62	5.20294	4.35191	4.58116	-0.960746	0.597362	0.107766	0.49318
cm	0.873328	5.52356	6.37431	5.74553	5.6686	5.18199	5.08366	-0.873328	0.543188	0.107883	0.49318
Unc	0.586621	12.4273	12.8101	13.2125	13.1491	13.614	12.6704	0.586621	0.36492	0.107937	0.49318
Nup214	0.53115	9.2503	9.75084	9.70231	9.93474	10.1216	9.98062	0.53115	0.330446	0.107972	0.49318
Pp1	0.5626	9.81057	10.4459	10.49	10.713	10.9444	10.4669	0.5626	0.350096	0.108057	0.49318
CG5642	0.671756	7.5157	8.50241	8.28296	8.99549	8.91669	8.58866	0.671756	0.4181	0.108123	0.49318
CG32066	0.539765	9.35315	9.60038	10.0874	10.0029	10.2813	9.70528	0.539765	0.336024	0.108201	0.49318
CG31176	1.07956	5.42626	5.37431	4.96792	4.13255	4.76695	3.69664	-1.07956	0.672569	0.108466	0.494
RhoGAP16F	0.614544	7.96	8.80727	8.71515	8.95017	9.25613	8.82909	0.614544	0.383103	0.108687	0.494003
mfas	1.0266	5	6.19922	4.66307	5.51106	4.42991	4.90309	-1.0266	0.640104	0.108758	0.494003
CG8008	0.54169	8.56986	8.92098	8.8377	8.84954	8.31127	8.10994	-0.54169	0.337828	0.108835	0.494003
CG12125	0.611073	6.98868	7.36397	7.5756	7.74136	7.9764	7.59611	0.611073	0.381179	0.10891	0.494003
gammaSnap	0.683153	8.24793	8.69211	8.7996	9.40681	9.63526	8.48002	0.683153	0.426147	0.108914	0.494003
Npc1a	0.535222	8.91588	9.02966	9.68151	9.6748	9.75184	9.21779	0.535222	0.333937	0.108987	0.494003
iav	0.755593	5.61471	6.05238	6.16057	6.23688	6.31127	6.84169	0.755593	0.471525	0.109057	0.494003
Kdm2	0.478418	11.7095	11.9307	12.5155	12.5132	12.4051	12.1925	0.478418	0.298702	0.109232	0.494414
CG13742	1.00212	5.35755	5.56695	5.16057	4.61797	4.08888	4.75109	-1.00212	0.626164	0.109509	0.495207
CG30377	1.18869	6.42626	4.56695	6.861	4.61797	4.26945	4.85418	-1.18869	0.742887	0.109576	0.495207
CG2812	0.823259	5.61471	6.39477	6.33049	6.39558	5.08888	5.35375	-0.823259	0.514858	0.10982	0.495394
vig	0.510661	10.2312	10.3922	10.748	10.8218	11.0446	10.5651	0.510661	0.319367	0.109826	0.495394
l(1)G0334	0.623717	7.54689	8.30572	8.24803	8.76481	8.74423	8.43499	0.623717	0.390123	0.109872	0.495394
Dgp	0.733096	13.2685	12.1945	13.6905	12.2593	12.2329	11.9453	-0.733096	0.458957	0.110197	0.496378
Ppn	0.769905	10.3663	9.37945	10.7049	9.33025	9.57645	8.65084	-0.769905	0.482335	0.110444	0.496378
Rpn6	0.64917	8.99435	10.0247	9.69195	10.2285	10.5129	9.92398	0.64917	0.406757	0.110496	0.496378
CG4455	0.738998	6.78136	7.34306	7.39578	7.7764	8.32154	7.07302	0.738998	0.463076	0.110523	0.496378
CG31140	0.879168	5.75489	5.67129	5.66307	5.45447	4.70555	4.9504	-0.879168	0.551025	0.110597	0.496378
CG31108	0.499668	9.90238	9.89069	10.4689	10.19	10.5263	10.2536	0.499668	0.313171	0.110598	0.496378
caps	1.42416	10.42	9.08108	10.6118	8.80497	8.83662	7.9962	-1.42416	0.893078	0.110787	0.496536
QC	0.91778	6.82018	6.97295	7.27604	6.20294	6.64142	4.75109	-0.91778	0.575557	0.110803	0.496536
CG14937	0.677451	7.54689	7.26739	8.01023	7.13255	6.60825	6.85418	-0.677451	0.425041	0.11097	0.496717
CG14709	0.63489	11.3449	11.6217	12.7536	12.308	12.5998	11.4119	0.63489	0.398385	0.111013	0.496717
orb	0.817947	5.9542	5.99991	6.5298	6.09602	4.82584	5.42247	-0.817947	0.513874	0.111446	0.498275
AdamTS	0.606768	8.90388	8.38968	9.22306	8.49712	8.15927	7.96199	-0.606768	0.381472	0.111701	0.498386
CG42709	0.649133	11.3066	10.4472	11.3221	10.3184	10.4168	10.1535	-0.649133	0.408128	0.111719	0.498386
CG5869	0.663521	7.02237	7.91036	8.07545	8.59198	8.42991	7.91506	0.663521	0.417183	0.111726	0.498386
cnk	0.513121	9.01959	9.42494	9.64169	9.7993	9.78004	9.7173	0.513121	0.322955	0.112099	0.498523
Hus1	0.556194	9.19967	9.51415	10.0206	10.2782	10.214	9.55462	0.556194	0.350075	0.112109	0.498523
Irbp	0.571512	8.27146	8.54881	8.36351	8.16817	8.0585	7.59611	-0.571512	0.359763	0.112155	0.498523
CG8213	0.573318	9.09011	8.82623	9.28985	8.61152	8.48577	8.29082	-0.573318	0.360921	0.112177	0.498523
Tpi	0.743852	8.55075	8.10301	9.17552	7.98054	8.03373	6.98489	-0.743852	0.468464	0.11232	0.498523
dup	0.659379	7.7211	8.72884	8.48849	9.26183	8.99577	8.94164	0.659379	0.41538	0.11242	0.498523
CG8949	0.528328	9.00562	9.34306	9.76543	10.0054	9.89279	9.50598	0.528328	0.33285	0.112448	0.498523
Cog3	0.643146	7.32193	7.88888	7.23381	7.38047	7.20435	6.73767	-0.643146	0.405238	0.112494	0.498523
CG34417	0.486257	12.5687	12.2709	12.5374	12.2618	11.999	11.8811	-0.486257	0.306409	0.112523	0.498523
CG8036	0.547764	14.106	13.4741	13.893	13.3337	13.2369	13.3153	-0.547764	0.345382	0.112748	0.499141
wfs1	0.578848	8.10329	7.94547	8.21223	7.7764	7.37181	7.51976	-0.578848	0.365263	0.113025	0.499989
dnk	0.735611	6.18982	7.25625	6.96792	7.85501	7.5743	7.52758	0.735611	0.464452	0.113233	0.500304
GstS1	0.721835	10.8948	10.1015	11.1455	10.2051	9.09188	10.3159	-0.721835	0.455844	0.113304	0.500304
CG5555	0.698852	6.82018	7.64591	6.89753	6.51106	6.65772	6.51976	-0.698852	0.441435	0.11339	0.500304
Uvrag	0.689197	6.76818	7.26739	6.50634	7.00044	6.42991	6.26299	-0.689197	0.435393	0.113437	0.500304
CG8602	0.562616	7.42626	7.58488	8.0913	8.1235	8.21541	7.90909	0.562616	0.355707	0.113721	0.501172
CG11044	0.476119	12.0307	11.8721	12.0952	11.9476	11.3475	11.5966	-0.476119	0.30109	0.113805	0.501172
CG4882	0.814737	5.83289	6.51181	6.40849	5.81062	5.46739	5.31813	-0.814737	0.51535	0.113892	0.501174
Ptp10D	0.563653	9.59432	9.19339	9.83063	9.16377	8.79301	8.89405	-0.563653	0.356833	0.114199	0.502132
CG10366	0.686707	6.75489	7.35355	6.96792	6.59198	6.50391	6.2816	-0.686707	0.434834	0.114281	0.502132
CG12025	0.562051	7.66534	8.18754	8.37002	8.40308	8.61244	8.40134	0.562051	0.356105	0.11449	0.502213
CG31064	0.634779	6.9542	7.49295	7.30352	7.87671	8.04617	7.69664	0.634779	0.402213	0.114516	0.502213
Top1	0.514542	9.76818	10.2798	10.6657	10.7893	10.6738	10.4381	0.514542	0.326064	0.114556	0.502213
CG7916	1.11054	3.32193	4.70446	4.48249	5.56551	5.50391	4.9962	1.11054	0.704437	0.114913	0.502975
CG11791	0.615729	8.77149	9.60697	9.73042	10.2985	10.1083	9.56985	0.615729	0.390643	0.114982	0.502975
Ctr1A	0.570331	7.62205	8.25625	8.62	8.86047	8.52184	8.56225	0.570331	0.361847	0.114988	0.502975
Dab	0.511041	8.91588	9.19631	9.75053	9.53172	9.68978	9.44741	0.511041	0.324379	0.115154	0.503218
ytr	0.480513	9.69	9.80153	10.2158	10.1167	10.3009	10.1498	0.480513	0.305053	0.115215	0.503218
dy	0.73104	6.22882	6.81488	6.38296	6.51106	5.88243	5.75109	-0.73104	0.464408	0.115457	0.503897
CG34355	0.864732	7.11894	6.26739	7.16057	5.56551	5.88243	5.90309	-0.864732	0.549599	0.115629	0.504272
CG32532	1.03947	7.49985	5.53043	7.81401	6.05855	6.26945	5.08366	-1.03947	0.660847	0.115734	0.504356
dmGlut	0.688346	7.14975	7.99991	7.59797	8.43997	7.98934	8.59239	0.688346	0.437723	0.11582	0.504356
Fibp	0.657249	6.98868	7.26739	6.45825	6.7879	6.59138	6.35375	-0.657249	0.418163	0.116008	0.504796
CG14741	0.940102	6.26679	5.33249	6.62	5.51106	5.26945	4.51976	-0.940102	0.598418	0.116188	0.504865
Zn72D	0.567596	9.45533	10.1772	10.1995	10.4382	10.6597	10.1523	0.567596	0.361309	0.116196	0.504865
Lnk	0.595152	8.0607	8.81108	8.98074	9.13705	9.33173	8.77099	0.595152	0.37915	0.116485	0.505468
CG7231	0.873827	9.16993	7.57594	8.90652	7.6686	8.22638	6.90309	-0.873827	0.556717	0.116507	0.505468
CG3168	0.608711	9.27146	8.62441	9.42735	8.69326	8.51738	8.2202	-0.608711	0.38795	0.116637	0.505658
fwd	0.507942	11.1389	11.2316	12.0222	11.7979	11.9456	11.3891	0.507942	0.323819	0.116742	0.505737
gro	0.492252	9.71253	9.67757	10.5798	10.3824	10.3456	10.0102	0.492252	0.314174	0.117158	0.507085
Caps	0.763033	8.15987	7.61135	8.33715	7.09602	7.5743	6.55079	-0.763033	0.487087	0.117226	0.507085
Pop2	0.570631	7.12928	7.17576	7.94192	7.91914	7.84732	7.58866	0.570631	0.36456	0.117522	0.507875
Sirt4	0.733151	5.72792	6.54881	6.62	6.89808	7.20435	6.58116	0.733151	0.468518	0.117623	0.507875
Klp3A	0.625817	8.13955	9.08108	8.60351	9.26595	9.40599	9.20809	0.625817	0.400056	0.117742	0.507875
CG30069	0.790773	9.28771	8.28395	9.93535	8.2115	8.30611	7.81638	-0.790773	0.505524	0.117756	0.507875
CG13298	0.929337	5.16993	6.72076	5.38296	7.16817	7.14777	6.98489	0.929337	0.594646	0.11809	0.508942
beag	0.711063	6.6865	7.67129	6.64169	6.45447	6.42991	6.65441	-0.711063	0.455185	0.118255	0.50928
Camta	0.513509	8.82337	9.05881	9.25508	9.31444	9.63937	9.25359	0.513509	0.328972	0.118536	0.510114
Mcm6	0.76834	6.71425	8.00658	7.27604	8.55881	8.18761	8.3405	0.76834	0.492469	0.118718	0.510231
CG13163	0.924244	5.35755	6.17576	4.5756	5.13255	4.93687	4.85418	-0.924244	0.592507	0.118786	0.510231
Tal	0.49472	9.70908	9.8468	10.643	10.4198	10.4417	10.085	0.49472	0.317184	0.118825	0.510231
CG31729	0.526257	12.4271	12.1908	12.5646	12.0418	12.0149	11.5178	-0.526257	0.337583	0.119021	0.51035
MP1	0.591469	7.26679	7.35355	7.78506	7.69326	6.7819	6.65441	-0.591469	0.379421	0.119026	0.51035
CG8173	0.653727	6.76818	7.16389	7.03503	7.91914	7.60825	7.65441	0.653727	0.419481	0.119134	0.510388
Taf2	0.616886	7.27612	7.95927	7.5756	8.16817	8.37674	8.16111	0.616886	0.396003	0.119285	0.510388
Nnf1a	0.909892	4.45943	5.41495	5.03503	6.02007	5.88243	5.9504	0.909892	0.584226	0.119368	0.510388
CG7789	0.774301	6.10852	6.94547	6.33049	5.85501	5.96335	5.64006	-0.774301	0.497315	0.119479	0.510388
CG44533	0.889863	8.97441	7.64591	9.30352	7.49712	8.05235	6.84169	-0.889863	0.571616	0.11953	0.510388
CG42552	1.0347	5.58496	4.99991	5.861	4.51106	4.18199	4.38852	-1.0347	0.664984	0.119714	0.510388
nito	0.553607	9.64566	10.382	10.3372	10.6871	10.7641	10.4453	0.553607	0.355807	0.119728	0.510388
CG10641	0.547519	11.8533	11.9337	12.5221	12.4423	12.8191	11.9292	0.547519	0.351947	0.119782	0.510388
CG14619	0.481386	9.51964	9.49533	10.1699	10.0867	10.1112	9.85574	0.481386	0.309467	0.11982	0.510388
sro	0.958017	7.03342	5.79962	8.07545	6.09602	5.18199	5.90309	-0.958017	0.616271	0.120056	0.511022
exo84	0.647251	7.05528	7.93153	7.861	8.10524	8.49032	7.84795	0.647251	0.416496	0.120175	0.51116
CG7289	0.744487	6.33985	7.41495	6.5298	6.39558	6.06463	6.37124	-0.744487	0.479345	0.120391	0.511426
mRpL38	0.879376	5.52356	6.78419	5.16057	5.71751	5.31127	5.48805	-0.879376	0.566275	0.120444	0.511426
CG34354	1.07956	6.45943	4.88888	6.62	4.71751	5.08888	4.45563	-1.07956	0.69529	0.1205	0.511426
mfrn	0.552025	10.0238	10.4187	10.84	10.8468	11.1296	10.3361	0.552025	0.356043	0.121035	0.512973
CG5346	0.586278	11.6073	12.1835	12.3133	12.4386	12.9118	11.9519	0.586278	0.378213	0.121111	0.512973
CG5375	0.938131	5.90689	5.41495	6.19031	5.05855	5.03997	4.38852	-0.938131	0.605223	0.121127	0.512973
Poc1	0.72414	5.9542	6.95927	6.78506	7.59198	7.36189	7.15607	0.72414	0.467879	0.121693	0.514077
RpL18A	0.623848	8.03892	9.22517	9.11476	9.37667	9.3963	9.34935	0.623848	0.403083	0.121696	0.514077
Nup154	0.555914	8.90087	9.43732	9.14925	9.7502	9.86322	9.62556	0.555914	0.359283	0.121794	0.514077
mRpL22	0.863809	4.85798	6.70446	6.16057	6.91914	6.95017	6.87884	0.863809	0.55832	0.121825	0.514077
CG11866	0.581877	7.56224	8.26739	8.10698	8.42533	8.63731	8.43083	0.581877	0.376096	0.121827	0.514077
CG14435	0.680662	6.20945	7.02639	6.89753	7.49712	7.48577	7.20565	0.680662	0.440606	0.122387	0.516069
UbcD2	0.707426	7.62936	8.81867	8.50634	8.90865	9.48348	8.42665	0.707426	0.459143	0.123377	0.519777
mtacp1	0.525097	8.97728	9.35877	9.62817	9.6244	9.94354	9.42037	0.525097	0.340984	0.123573	0.519777
nopo	0.743231	5.90689	6.85974	6.5756	7.61797	7.28002	7.11514	0.743231	0.482726	0.123644	0.519777
Spt5	0.521459	8.73471	9.31112	9.2621	9.43997	9.5743	9.56985	0.521459	0.338739	0.123704	0.519777
PHGPx	0.495611	9.92184	10.0475	10.8032	10.8274	10.7143	10.2044	0.495611	0.322014	0.12378	0.519777
lin	0.545776	8.68299	9.31112	9.27604	9.56551	9.74041	9.39066	0.545776	0.354625	0.123799	0.519777
CG11200	0.714904	5.72792	5.88888	6.30352	6.7879	6.72114	6.29998	0.714904	0.46471	0.123954	0.520054
CG8892	0.675949	6.53916	7.50241	7.05134	7.5788	7.98289	7.52758	0.675949	0.439544	0.124087	0.520106
CG7878	0.623147	9.97585	10.5316	10.5342	10.8713	11.3669	10.2166	0.623147	0.405269	0.124143	0.520106
SppL	0.540928	8.12412	7.90324	8.92433	8.69326	8.7707	8.31361	0.540928	0.351959	0.124317	0.520459
VhaM8.9	0.568996	8.91886	9.75678	9.88166	10.0346	10.1834	9.71045	0.568996	0.370883	0.124989	0.522441
Gprk1	0.514446	11.4589	11.2812	11.7336	11.2964	11.1023	10.5651	-0.514446	0.335354	0.12502	0.522441
rin	0.508815	10.2946	10.812	11.3974	11.518	11.2747	10.8666	0.508815	0.331743	0.125088	0.522441
CG10802	0.621386	8.33092	8.21657	8.78506	7.89808	7.90991	7.34493	-0.621386	0.405201	0.125147	0.522441
Atg18b	0.563385	13.3362	12.5599	13.2538	12.6022	12.5461	12.3176	-0.563385	0.367583	0.125356	0.522941
fz	0.559801	9.67066	9.97974	9.61726	9.90073	9.62285	8.81318	-0.559801	0.365462	0.125581	0.523507
DIP1	0.53444	8.78136	9.38202	9.46435	9.67171	9.8168	9.45358	0.53444	0.349325	0.126037	0.524557
Vps36	0.91236	5.24793	6.53043	5.48249	5.71751	4.64142	5.45563	-0.91236	0.596674	0.126246	0.524557
Fas2	1.51008	8.78136	7.01321	8.85173	6.87671	6.7967	6.47193	-1.51008	0.987631	0.126266	0.524557
Cht7	0.802064	7.67948	6.73688	7.62	6.13255	6.70555	6.22502	-0.802064	0.524652	0.126326	0.524557
Ubc	0.543058	8.66534	8.21081	9.45519	9.16817	9.21541	8.74774	0.543058	0.35531	0.126411	0.524557
CG9743	0.532371	9.76984	9.36656	10.6173	10.1748	10.3419	9.84639	0.532371	0.348402	0.126504	0.524557
spd	0.642194	7.62205	8.68382	8.09916	8.83852	8.89279	8.88494	0.642194	0.420287	0.126516	0.524557
CG15625	0.92109	5.2854	5.41495	6.09916	5.39558	4.08888	4.69664	-0.92109	0.602866	0.126549	0.524557
CG2129	0.868506	5.61471	7.12767	5.5756	6.02007	5.96335	5.35375	-0.868506	0.568848	0.126815	0.524968
CG32428	0.519746	8.22882	8.56244	9.19031	8.98054	9.0768	8.75442	0.519746	0.34043	0.126828	0.524968
Vha100	0.500482	11.8349	12.2344	12.5417	12.6364	12.7902	12.2589	0.500482	0.328257	0.127343	0.52641
CG8300	1.05089	3.80735	5.67129	4.66307	6.36521	6.39144	5.64006	1.05089	0.689281	0.127356	0.52641
Cep135	0.541697	7.52356	7.90324	7.99346	8.23688	8.26945	8.26299	0.541697	0.355555	0.127627	0.527063
CG9902	0.52435	8.88874	9.19631	9.27604	8.95017	8.70162	8.32712	-0.52435	0.344281	0.127751	0.527063
Gli	0.918307	6.42626	5.70446	7.38296	5.6686	5.53954	4.75109	-0.918307	0.602999	0.127784	0.527063
CG2064	0.578971	7.98299	7.68797	8.50634	7.99053	7.4108	7.10473	-0.578971	0.38039	0.127998	0.527231
Traf	0.936991	5.45943	7.53965	5.78506	6.89808	6.08888	5.69664	-0.936991	0.615817	0.128124	0.527231
CG15141	0.602903	7.21917	7.66288	7.21946	7.00044	6.8402	6.86657	-0.602903	0.396319	0.128196	0.527231
beta'Cop	0.546757	10.2562	10.8988	10.9743	11.2019	11.4423	10.8076	0.546757	0.359462	0.12825	0.527231
cin	0.733588	6.22882	7.10301	5.93315	5.85501	6.01488	5.97348	-0.733588	0.482341	0.128287	0.527231
CG1628	0.453123	12.9991	13.1745	13.0045	13.1701	12.5302	12.7351	-0.453123	0.298014	0.128392	0.527231
dah	0.723731	6.53916	7.88165	7.24803	8.13255	8.23183	7.91506	0.723731	0.476206	0.128565	0.527231
Tsp66E	0.702318	10.0458	9.25625	10.1225	9.03944	9.45345	8.34493	-0.702318	0.462193	0.128628	0.527231
CG3925	0.604248	7.35755	8.09678	7.68413	7.61797	7.24807	7.08366	-0.604248	0.397705	0.128678	0.527231
Fpps	0.578741	6.74147	7.01321	7.5298	7.41053	7.45811	7.46381	0.578741	0.380963	0.128725	0.527231
rols	0.512371	11.3548	10.8579	11.5678	11.0466	10.5592	10.6695	-0.512371	0.337687	0.129192	0.528343
CG17807	0.869326	5.49185	6.19922	5.96792	5.05855	4.98934	5.0406	-0.869326	0.573008	0.129234	0.528343
CG6785	0.931612	5.45943	5.28942	5.93315	4.98054	4.50391	4.38852	-0.931612	0.614146	0.129286	0.528343
CG18011	0.609244	7.58496	8.37431	7.47042	7.8659	7.35191	7.48805	-0.609244	0.401706	0.129357	0.528343
SrpRbeta	0.634371	7.14975	7.85236	7.20496	7.43997	7.1245	6.65441	-0.634371	0.418707	0.129755	0.528586
CG6091	0.573617	7.91289	8.70035	8.71003	8.71751	9.14488	8.6827	0.573617	0.378613	0.12976	0.528586
CG15111	0.539819	7.86419	8.14589	8.5298	8.53172	8.78561	8.27233	0.539819	0.356336	0.129794	0.528586
CycY	0.56695	8.82972	9.68174	9.80922	10.096	10.0874	9.64725	0.56695	0.374256	0.129805	0.528586
CG8312	0.474576	10.2538	10.6277	10.6893	10.9204	10.9617	10.8918	0.474576	0.313411	0.129968	0.528586
CG3902	0.50934	9.13443	9.47865	9.7679	9.94504	10.0462	9.56606	0.50934	0.336386	0.129986	0.528586
lama	0.664137	12.3851	12.3248	12.7094	12.748	13.623	11.9623	0.664137	0.438729	0.130083	0.528586
CG5961	0.60172	6.75489	7.42494	7.17552	7.42533	7.74423	7.71045	0.60172	0.397554	0.130138	0.528586
oys	0.505776	11.5108	11.633	12.3533	12.2914	12.392	11.6788	0.505776	0.334431	0.130445	0.529464
CG7692	0.620583	7.09803	7.72076	6.91545	6.9399	6.92345	6.71045	-0.620583	0.410575	0.130662	0.529977
l(1)G0222	0.546912	9.27146	9.45935	10.1359	9.98305	10.2813	9.42456	0.546912	0.362235	0.131088	0.530732
Su(z)2	0.546119	11.679	11.2252	11.8845	11.2649	11.1855	10.6045	-0.546119	0.361741	0.131121	0.530732
Oatp74D	0.580824	12.7971	12.0182	12.8972	12.2798	12.1621	11.5261	-0.580824	0.384775	0.131167	0.530732
CG32221	0.713461	6.53916	7.16389	6.35696	5.9399	6.44877	5.82909	-0.713461	0.472785	0.131284	0.530732
Smg5	0.556905	9.26679	9.99322	9.50338	9.55209	9.37428	8.80677	-0.556905	0.369058	0.131301	0.530732
l(3)neo38	0.707779	6.52356	6.72076	7.05134	6.36521	5.60825	6.16613	-0.707779	0.469423	0.131615	0.53099
Ahcy13	0.664092	7.45943	8.53965	8.10698	8.99549	8.95017	8.5431	0.664092	0.440475	0.131638	0.53099
Rpn9	0.588932	8.03892	8.93153	8.68413	9.24107	9.23455	9.0406	0.588932	0.390852	0.131865	0.53099
CG5455	0.746355	7.42626	6.78419	8.3238	6.98054	6.64142	6.10473	-0.746355	0.495337	0.131871	0.53099
CG8646	0.576819	7.65821	7.47385	7.94192	7.48304	6.98934	6.9962	-0.576819	0.382823	0.131874	0.53099
CG18659	0.500168	11.6092	11.9924	12.1662	12.4244	12.5549	12.0238	0.500168	0.331986	0.131915	0.53099
trbd	0.580116	7.48382	7.97295	8.04321	8.15935	8.62078	7.96199	0.580116	0.385136	0.131999	0.53099
CG11779	0.468097	9.41785	9.48582	9.85405	9.83852	10.0477	9.78084	0.468097	0.311163	0.132492	0.532607
CG34104	0.70701	6.39232	6.31112	6.24803	6.36521	5.42991	5.82909	-0.70701	0.470137	0.132623	0.532696
CG8814	0.682941	5.97728	7.01321	6.91545	7.45447	7.32154	7.20565	0.682941	0.454218	0.132697	0.532696
rtGEF	0.516664	10.2877	10.7459	10.9839	11.1427	11.326	10.7122	0.516664	0.343777	0.132863	0.53281
Skp2	0.59432	8.26679	9.07792	8.73042	9.342	9.54612	9.0569	0.59432	0.395534	0.132948	0.53281
Dcp1	0.630521	7.03342	7.70446	6.5298	6.56551	6.68978	6.85418	-0.630521	0.41968	0.132998	0.53281
CG1434	0.876623	5.42626	5.76859	4.89753	5.33418	4.70555	4.75109	-0.876623	0.583669	0.133118	0.532928
CG8550	0.923489	6.12928	5.33249	6.21946	4.81062	4.82584	4.90309	-0.923489	0.615531	0.133534	0.534015
eIF6	0.56322	7.15987	7.60258	7.83299	7.64351	8.1068	7.7971	0.56322	0.375549	0.133686	0.534015
Meics	0.684776	6.45943	6.82999	6.40849	6.45447	6.20435	5.69664	-0.684776	0.456735	0.1338	0.534015
blow	0.532539	8.71081	8.78419	9.29328	9.00044	8.48577	7.88494	-0.532539	0.355261	0.133872	0.534015
CG17082	0.483986	10.6926	10.7288	10.7126	10.5688	10.4674	9.93872	-0.483986	0.323029	0.134062	0.534015
CG11396	0.602439	7.54689	8.10921	7.63089	7.33418	7.49487	6.96199	-0.602439	0.402107	0.13408	0.534015
CG9147	0.889078	5.24793	6.73688	5.21946	5.81062	5.39144	5.16613	-0.889078	0.593651	0.134225	0.534015
ps	0.437063	12.3146	12.4962	12.9138	12.9556	12.8357	12.8548	0.437063	0.291857	0.134258	0.534015
Idgf2	0.773558	5.16993	5.70446	5.5756	5.81062	6.48577	5.92694	0.773558	0.516572	0.134267	0.534015
Sep4	1.98494	7.77479	5.24503	8.45825	5.56551	5.08888	4.9504	-1.98494	1.32576	0.134338	0.534015
Drak	0.572736	10.8424	10.2266	11.0952	10.2598	10.1848	9.77592	-0.572736	0.382589	0.134393	0.534015
zip	0.502756	11.5594	12.1824	12.1326	12.4063	12.5529	12.2444	0.502756	0.336203	0.134812	0.534471
gny	0.608242	7	7.26739	6.91545	6.74136	6.55702	6.504	-0.608242	0.406778	0.134844	0.534471
CG9521	1.31152	5.80735	4.56695	6.24803	4.13255	4.88243	1.58116	-1.31152	0.877223	0.134894	0.534471
HDAC6	0.560362	7.16993	7.59375	7.95931	8.1235	8.14199	7.74439	0.560362	0.374853	0.134945	0.534471
rno	0.455803	10.4707	10.7034	11.0144	10.91	11.1492	10.938	0.455803	0.304939	0.134984	0.534471
NetB	0.523944	9.25267	8.87802	9.2586	8.73543	8.62493	8.48002	-0.523944	0.350716	0.135195	0.534471
CG9752	0.898938	4.39232	5.73688	4.82353	5.9399	6.06463	6.14595	0.898938	0.601749	0.135208	0.534471
CG10050	0.810225	5.75489	6.87438	5.48249	6.27005	5.53954	5.66863	-0.810225	0.542405	0.135237	0.534471
CG11158	0.862403	5.70044	5.85974	5.33049	5.71751	5.35191	4.31813	-0.862403	0.577914	0.135629	0.535555
C3G	0.507067	9.37721	9.89069	9.82827	9.79646	9.32664	8.94749	-0.507067	0.339854	0.135695	0.535555
eag	0.70661	6.26679	6.56695	6.33049	6.74136	5.42991	5.9504	-0.70661	0.473876	0.135927	0.536112
Taf7	0.661828	7.29462	8.54423	7.27604	7.5788	7.33173	7.43914	-0.661828	0.44405	0.13611	0.53647
CG7049	0.588557	6.98868	7.60258	7.70489	8.1144	8.08888	7.7173	0.588557	0.395064	0.136282	0.536576
rst	1.63716	8.74819	6.87438	8.58123	6.48304	6.90991	5.80356	-1.63716	1.09903	0.13632	0.536576
prtp	0.627898	7.21917	8.03293	8.17552	8.49712	8.6658	7.8354	0.627898	0.42186	0.136644	0.537221
CG18292	0.689479	6.24793	7.38458	6.91545	7.55209	7.81134	7.37991	0.689479	0.463268	0.136674	0.537221
apt	0.751947	5.32193	5.82999	6.03503	5.39558	6.22638	6.45563	0.751947	0.505351	0.136759	0.537221
Notum	0.50472	8.48784	9.00658	8.93315	9.1144	9.32409	9.22261	0.50472	0.339578	0.137196	0.538085
Ipk2	0.961481	5.32193	7.26739	4.89753	6.09602	6.01488	5.12548	-0.961481	0.647463	0.137544	0.538085
ebi	0.574246	8.59619	9.28942	9.01855	9.63399	9.80404	9.26064	0.574246	0.386714	0.137561	0.538085
pUf68	0.479633	10.196	10.6416	10.738	10.9283	11.05	10.7669	0.479633	0.323028	0.137596	0.538085
CG8726	0.559084	8.35315	9.02639	8.78017	9.21576	9.51738	9.01301	0.559084	0.376647	0.13771	0.538085
CG13795	0.700378	5.70044	6.51181	6.74553	7.28635	7.1245	6.53536	0.700378	0.47189	0.137757	0.538085
CG4119	0.534456	8.80413	9.59597	9.69714	9.84954	9.9285	9.63101	0.534456	0.360099	0.137758	0.538085
Fer1HCH	0.503796	8.50383	8.84865	9.8377	9.89808	9.4084	8.93284	0.503796	0.339466	0.137786	0.538085
CG17454	0.624414	7.21917	7.63734	7.17552	6.56551	6.98934	6.62556	-0.624414	0.420761	0.137806	0.538085
Gbeta13F	0.513134	9.68299	10.2894	10.4506	10.819	10.6838	10.3592	0.513134	0.345971	0.138029	0.538598
Prx2540	0.516761	9.73471	10.1215	9.51224	9.77929	9.6878	9.10211	-0.516761	0.348605	0.138243	0.538827
CrebA	0.440667	11.7682	11.8177	12.4156	12.2452	12.3374	12.1223	0.440667	0.297295	0.138272	0.538827
Hpr1	0.597317	7.17991	7.61135	7.23381	6.89808	6.90991	6.71045	-0.597317	0.403357	0.138643	0.539913
Tctp	0.558117	8.57365	9.25346	9.16432	9.32237	9.81316	9.12806	0.558117	0.377175	0.138945	0.540324
TfIIS	0.595436	6.84549	7.63734	7.33049	7.64351	7.95017	7.82275	0.595436	0.40251	0.139058	0.540324
CG3570	0.810728	5.58496	6.47385	5.43358	6.09602	5.39144	5.16613	-0.810728	0.548101	0.139098	0.540324
CG3770	0.607479	6.40939	6.72076	7.30352	7.76481	6.98934	7.34493	0.607479	0.410712	0.139117	0.540324
CG1371	0.520539	8.13443	8.65442	8.97648	8.91914	9.11568	8.73429	0.520539	0.352049	0.139248	0.540476
Dref	0.529647	7.96	8.40993	8.39578	8.56551	8.93687	8.49206	0.529647	0.358775	0.139873	0.542542
Su(dx)	0.570192	10.3332	11.1084	11.0594	11.5024	11.6728	10.9128	0.570192	0.386361	0.139997	0.542663
CG12883	0.755608	5.52356	6.70446	6.45825	6.96037	7.35191	6.48805	0.755608	0.512134	0.140103	0.542712
CG7011	0.610302	7.62936	7.67965	7.65242	6.81062	7.20435	6.86657	-0.610302	0.414158	0.14059	0.544128
Asator	0.499901	8.83289	9.31917	8.89302	9.00538	8.65772	8.53148	-0.499901	0.339293	0.140654	0.544128
CG2137	0.582007	8.61102	8.22802	9.81162	8.85501	9.20712	8.79386	0.582007	0.395338	0.140973	0.545003
Pde1c	0.592517	8.15987	8.92802	8.58123	9.4724	9.25345	9.11514	0.592517	0.402604	0.141099	0.545044
Spn	0.445354	11.8811	12.2173	12.2639	12.3771	12.5611	12.4451	0.445354	0.302729	0.141255	0.545044
CTPsyn	0.489968	11.8459	11.5177	11.9397	11.4688	11.3884	10.9863	-0.489968	0.333061	0.141263	0.545044
Gpdh	0.552323	7.65821	7.4049	7.80442	7.59198	6.96335	7.00743	-0.552323	0.376034	0.141884	0.546694
Sar1	0.515014	10.0098	9.82811	10.9998	10.5903	10.7414	10.0515	0.515014	0.350662	0.141916	0.546694
put	0.46877	8.74147	8.95239	9.54427	9.6779	9.40357	9.22982	0.46877	0.319336	0.142118	0.546694
Atg8a	0.583969	9.71081	9.61135	10.671	10.2864	10.7163	9.54502	0.583969	0.397833	0.142138	0.546694
arm	0.471947	10.8463	11.2094	11.6531	11.7009	11.7168	11.2712	0.471947	0.321604	0.142246	0.546694
UGP	0.625453	7.85175	7.18754	8.8377	8.17694	8.53513	7.72412	0.625453	0.426214	0.14225	0.546694
CG8833	0.891815	5.78136	5.79962	5.33049	4.27005	4.42991	5.24413	-0.891815	0.608325	0.142643	0.547761
Nrg	0.965317	6.08746	4.76859	6.19031	4.89808	4.70555	4.51976	-0.965317	0.658734	0.142808	0.547761
CG5080	1.23925	5.52356	3.56695	5.5756	3.81062	3.88243	3.31813	-1.23925	0.84567	0.142809	0.547761
Oscp	0.733817	5.88264	7.16389	6.55288	7.60503	7.32154	7.45563	0.733817	0.500993	0.142996	0.547806
CG4908	0.529853	7.14975	7.43485	7.91545	8.05855	7.83304	7.82275	0.529853	0.361753	0.143008	0.547806
CG4729	0.529978	8.33092	8.84122	9.50634	9.53854	9.418	8.79062	0.529978	0.36197	0.143153	0.548004
Jafrac2	0.625701	6.26679	7.09052	7.11476	7.1144	7.52184	7.17611	0.625701	0.427678	0.143462	0.548743
pie	0.71322	5.55459	6.17576	5.89753	6.51106	6.82584	6.35375	0.71322	0.487693	0.143622	0.548743
l(1)G0193	0.479431	10.0954	10.2771	11.0903	11.0201	10.9277	10.3527	0.479431	0.327834	0.143627	0.548743
CG6428	0.49652	8.83289	8.88527	9.94192	9.68406	9.60405	9.0569	0.49652	0.33973	0.143875	0.549016
foi	0.479851	10.4051	10.1534	11.1273	10.7922	10.9723	10.5227	0.479851	0.328334	0.143886	0.549016
bnl	0.718884	10.5897	9.41244	10.8598	9.30647	9.65163	9.09423	-0.718884	0.492135	0.144085	0.549418
CG5569	0.786132	4.85798	5.53043	5.33049	5.45447	6.15927	5.85418	0.786132	0.538908	0.144634	0.551152
CG16717	0.873141	4.64386	5.70446	5.38296	6.51106	6.53954	5.58116	0.873141	0.598798	0.144797	0.551416
CG4061	0.471308	9.79279	10.0905	10.0754	10.3025	10.5946	10.2226	0.471308	0.32368	0.145366	0.553018
CG5196	0.537544	8.30378	8.9627	9.20496	9.11896	9.46276	8.89707	0.537544	0.369206	0.145408	0.553018
CG44325	0.784642	6.24793	5.76859	6.84239	5.81062	5.42991	5.0406	-0.784642	0.539048	0.145501	0.553018
l(2)k14505	0.589891	6.65821	7.49295	7.62	7.55209	7.64142	7.7971	0.589891	0.405432	0.145677	0.553328
CG18754	0.959643	5.49185	4.94547	6.09916	5.20294	6.90991	4.80356	0.959643	0.660047	0.145974	0.553827
Jheh2	0.585326	6.94251	7.18754	7.60903	8.27822	7.42039	7.85418	0.585326	0.402614	0.145998	0.553827
Mgstl	0.733853	5.85798	6.02639	6.5756	6.09602	5.08888	5.31813	-0.733853	0.505026	0.146196	0.553837
CG44244	0.458377	9.11114	9.09052	9.96792	9.75899	9.44877	9.66154	0.458377	0.315466	0.146219	0.553837
CG14130	0.821748	4.58496	5.15192	5.43358	5.45447	5.90991	5.48805	0.821748	0.56573	0.14635	0.553837
CG6650	0.627591	7.04439	8.07158	7.5756	8.35751	8.2588	8.28622	0.627591	0.432094	0.146379	0.553837
CG9715	0.491854	9.11894	9.67548	9.71515	9.80497	10.0707	9.74103	0.491854	0.339046	0.146863	0.555153
Cda5	0.808166	6.22882	5.56695	6.45825	5.45447	5.13618	5.12548	-0.808166	0.557318	0.147031	0.555153
AGBE	0.553367	8.11374	8.02639	9.49744	8.80497	8.89623	8.29082	0.553367	0.38171	0.14714	0.555153
CG40042	0.563351	7.87652	8.61135	7.69454	7.90865	7.88243	7.55079	-0.563351	0.388641	0.147187	0.555153
CG34357	0.556348	7.41785	7.52115	7.65242	7.36521	7.03997	6.77756	-0.556348	0.383823	0.1472	0.555153
sage	0.962533	6.14975	4.99991	6.62	4.81062	4.70555	4.75109	-0.962533	0.664331	0.147372	0.555443
Surf4	0.648341	7.07682	8.21081	7.73547	8.24525	8.71726	7.99055	0.648341	0.44769	0.147563	0.555779
Start1	0.598595	6.71425	7.28942	7.35696	7.74136	7.88243	7.31813	0.598595	0.413429	0.147651	0.555779
CG30496	0.558296	7.04439	7.61135	7.90652	7.75313	8.09487	7.70356	0.558296	0.385831	0.147898	0.556069
Hel25E	0.502359	9.04985	9.6983	9.72789	10.0867	9.94851	9.87425	0.502359	0.347191	0.147918	0.556069
CG32813	0.48926	8.71081	8.81488	9.11088	8.7879	8.40599	8.13063	-0.48926	0.338261	0.148065	0.556266
RpS7	0.466407	9.99152	10.463	10.3103	10.1549	9.73849	9.81957	-0.466407	0.322653	0.148308	0.556813
CG5844	0.676473	6.2854	6.84494	6.19031	6.64351	5.7967	6.01857	-0.676473	0.468159	0.148468	0.556813
Spargel	0.481866	9.62205	9.81108	10.71	10.4971	10.4581	9.8895	0.481866	0.333597	0.14861	0.556813
CG5245	0.632319	6.2854	6.68797	6.70489	6.36521	7.39144	6.81638	0.632319	0.437834	0.148683	0.556813
RpII215	0.502446	9.92481	10.5949	10.8283	11.0418	10.9909	10.5812	0.502446	0.347909	0.148686	0.556813
Tfb1	0.543327	7.88874	8.57146	8.04321	8.0774	7.82584	7.61825	-0.543327	0.37635	0.14883	0.55695
RpL18	0.539599	7.72792	8.41495	8.33715	8.78216	8.61244	8.6862	0.539599	0.373844	0.148913	0.55695
Rrp4	0.816598	4.45943	5.56695	5.5298	5.51106	5.7967	6.0406	0.816598	0.565971	0.149069	0.557001
Rif1	0.599816	9.21917	10.2853	9.81401	10.716	10.4347	10.4607	0.599816	0.41586	0.149203	0.557001
btl	0.984287	5.64386	5.15192	5.43358	5.13255	3.18199	5.08366	-0.984287	0.682487	0.149245	0.557001
CG4788	0.850981	5.35755	6.87438	5.21946	6.02007	5.5743	5.31813	-0.850981	0.590296	0.14941	0.557001
CG17834	0.467221	9.89178	9.50947	9.69195	9.61475	9.35191	9.13319	-0.467221	0.324111	0.14943	0.557001
AnxB10	0.544333	8.02791	8.78419	8.75551	8.90338	7.73657	8.06229	-0.544333	0.377665	0.149497	0.557001
CG45186	0.489419	16.3517	15.9512	16.5547	15.9574	15.8422	15.4879	-0.489419	0.339677	0.149631	0.557145
CG10413	0.540899	8.07146	8.39477	8.25508	8.88743	9.00535	8.51976	0.540899	0.375728	0.149979	0.557754
CG10903	0.79277	4.85798	5.10301	6.00187	5.61797	6.06463	5.42247	0.79277	0.550964	0.150185	0.557754
CG14353	0.681175	5.67243	6.02639	6.43358	6.27005	6.82584	6.18603	0.681175	0.473677	0.150418	0.557754
CG33172	0.611962	6.94251	7.76859	6.84239	6.9399	6.7819	6.81638	-0.611962	0.425552	0.150422	0.557754
CG31937	0.875283	5.08746	6.33249	4.96792	5.45447	4.76695	5.12548	-0.875283	0.608916	0.150592	0.557754
SP1029	1.18514	5.45943	3.94547	5.5298	3.61797	3.35191	3.9962	-1.18514	0.824551	0.150627	0.557754
CG44085	0.637181	8.26209	9.56244	8.59797	9.27414	8.59984	8.20565	-0.637181	0.443462	0.150766	0.557754
CG14446	0.484005	8.49586	8.94199	9.23024	9.43997	9.31898	9.11254	0.484005	0.336863	0.150775	0.557754
ImpL2	0.488559	10.5622	10.3338	11.675	11.1582	11.1657	10.6757	0.488559	0.340073	0.150824	0.557754
eEF1delta	0.500071	8.78463	9.35355	9.55574	9.8901	9.73657	9.44122	0.500071	0.348166	0.150917	0.557754
CG31961	0.646389	6.78136	7.77641	7.09916	7.42533	6.92345	6.47193	-0.646389	0.450088	0.150963	0.557754
CG7646	0.694094	5.72792	5.60258	6.24803	5.6686	6.35191	6.37124	0.694094	0.483333	0.150986	0.557754
MTF	0.474633	9.40301	9.12154	10.3586	9.89808	9.81134	9.67392	0.474633	0.330656	0.151166	0.557754
mtSSB	0.699195	5.78136	5.37431	6.30352	6.02007	6.08888	6.47193	0.699195	0.487197	0.151248	0.557754
CG10435	0.593652	7.48382	8.43978	8.0834	8.72948	8.7819	8.46381	0.593652	0.413684	0.151276	0.557754
Art8	0.690846	5.67243	5.49295	5.96792	6.48304	6.31127	6.24413	0.690846	0.481595	0.151431	0.557754
CG9932	0.498224	12.8465	12.8625	13.1516	12.7325	12.6836	11.9325	-0.498224	0.347435	0.15157	0.557754
CG11120	0.650831	7.04439	8.01981	7.35696	8.44724	8.38656	8.12548	0.650831	0.453869	0.151583	0.557754
Tsp86D	0.571061	7.59246	7.98649	8.14546	8.56551	8.72502	7.90909	0.571061	0.398342	0.151689	0.557754
Brms1	0.643307	6.75489	7.95239	7.50634	8.24525	8.17067	8.0569	0.643307	0.448749	0.151699	0.557754
Vps33B	0.681748	6.16993	6.75282	6.03503	6.27005	5.90991	5.69664	-0.681748	0.475944	0.152025	0.558603
su(s)	0.436595	10.4979	10.5431	11.0754	10.7893	10.1068	10.0609	-0.436595	0.30504	0.152353	0.559411
Prx3	0.628777	6.08746	6.94547	7.0834	7.49712	7.35191	7.0406	0.628777	0.439553	0.152577	0.559411
CG5342	0.953319	6.26679	4.88888	6.96792	5.13255	4.82584	4.75109	-0.953319	0.66659	0.152676	0.559411
CG17931	0.566911	7.52356	8.21081	8.22665	8.02979	8.7707	8.09949	0.566911	0.396403	0.152678	0.559411
Pdk1	0.514866	13.5227	12.8988	13.643	12.961	12.8794	12.562	-0.514866	0.360294	0.152999	0.559411
CG31098	0.756433	6.42626	7.99322	6.82353	7.91914	6.73657	6.56606	-0.756433	0.529377	0.153029	0.559411
Adgf	0.494202	8.06609	8.29488	8.2621	8.38047	7.69769	7.6827	-0.494202	0.345914	0.153094	0.559411
pirk	0.527999	8.64386	8.49769	9.13785	8.70544	8.33173	7.68969	-0.527999	0.369619	0.153149	0.559411
CG15877	0.766509	5.72792	6.99991	5.5298	5.6686	5.70555	5.75109	-0.766509	0.536653	0.153202	0.559411
CG4615	0.655549	5.93074	6.93153	6.70489	7.23688	7.05235	7.27233	0.655549	0.459223	0.153431	0.559411
Spt	0.613276	8.19476	9.34569	9.09916	9.74431	9.76507	9.16111	0.613276	0.429636	0.153456	0.559411
Rbp2	0.494817	9.03067	9.61571	9.95498	10.3459	9.96006	9.72412	0.494817	0.346791	0.153625	0.559411
CG5742	0.47657	8.53916	8.94893	8.94629	9.10524	9.32919	9.13319	0.47657	0.33412	0.15377	0.559411
CG13101	0.822318	5.67243	5.33249	5.38296	5.6686	4.50391	4.85418	-0.822318	0.576633	0.153848	0.559411
Argk	0.51928	13.0597	12.4087	13.389	12.624	12.298	12.2032	-0.51928	0.364223	0.153949	0.559411
d	0.578348	12.0053	11.4989	12.2334	11.3738	11.5791	10.673	-0.578348	0.405694	0.153991	0.559411
ligatin	0.619538	6.94251	7.45448	7.38296	6.81062	6.82584	6.33605	-0.619538	0.43466	0.154059	0.559411
pinta	0.800125	4.9542	5.05238	6.19031	6.13255	6.26945	5.12548	0.800125	0.561378	0.154074	0.559411
feo	0.570801	7.29462	8.05238	8.00187	8.56551	8.45345	8.10994	0.570801	0.400534	0.154129	0.559411
tum	0.642959	7.60733	8.71263	8.13019	9.25356	8.87895	8.92989	0.642959	0.451198	0.154156	0.559411
cindr	0.485415	10.8819	11.2394	11.5276	11.6871	11.8535	11.1836	0.485415	0.341139	0.154759	0.561252
mop	0.533179	9.13699	9.93328	9.92654	10.2452	10.3743	9.81638	0.533179	0.375184	0.155283	0.562417
CG33108	0.506273	10.0126	10.1743	10.1922	10.3498	10.9584	10.1281	0.506273	0.356269	0.155304	0.562417
shtd	0.586374	6.96578	7.75282	7.58683	8.00044	8.22638	7.72412	0.586374	0.4127	0.155368	0.562417
CG3808	0.487278	8.27146	8.70855	8.72535	8.94504	9.1068	8.86965	0.487278	0.343044	0.155475	0.562458
bsf	0.480486	9.26913	9.59597	9.58962	9.6748	10.1707	9.62191	0.480486	0.338768	0.156093	0.563793
Invadolysin	0.589074	6.2854	6.93153	7.27604	7.59198	7.1245	7.32712	0.589074	0.415358	0.156122	0.563793
tef	0.709313	5.58496	6.24503	5.33049	6.20294	6.81134	6.48805	0.709313	0.500151	0.156133	0.563793
Thd1	0.43148	11.2703	11.3575	12.0268	11.988	11.9154	11.5541	0.43148	0.304367	0.156299	0.564035
clt	0.650541	6.47573	6.95927	6.84239	6.20294	6.06463	6.10473	-0.650541	0.458998	0.156393	0.564035
Pink1	0.512503	7.91289	8.33778	8.28985	8.83299	8.68581	8.61825	0.512503	0.36182	0.156641	0.564582
CG31550	0.526448	8.19967	8.95583	8.26909	8.27822	8.17067	8.02411	-0.526448	0.37251	0.157583	0.56763
CG5872	0.642472	6.70044	7.37431	6.09916	6.7879	6.37181	6.48805	-0.642472	0.454986	0.157929	0.567801
jar	0.575371	10.4949	11.218	10.6631	11.1155	10.7528	9.7173	-0.575371	0.407514	0.157978	0.567801
Sox14	0.560482	9.97585	10.4324	11.1681	10.9768	11.2467	10.0942	0.560482	0.396988	0.157998	0.567801
CG8679	0.546204	7.61471	8.5258	8.88394	9.05379	8.84376	8.50795	0.546204	0.386894	0.158019	0.567801
CG2162	0.44295	10.1984	10.2351	10.6604	10.5969	10.8562	10.4329	0.44295	0.31385	0.158144	0.567904
CG3223	0.611994	6.72792	7.67965	7.21946	7.7993	8.08285	7.66863	0.611994	0.433788	0.1583	0.56808
Hmt4	0.454722	9.66	10.028	10.2778	10.3439	10.472	10.1281	0.454722	0.322399	0.158412	0.56808
S2P	0.599683	6.85798	7.64591	6.95064	7.05855	6.73657	6.66863	-0.599683	0.42525	0.158484	0.56808
Gmap	0.484418	9.94398	9.60478	10.3052	9.7024	9.35441	9.24413	-0.484418	0.34362	0.158614	0.568197
inv	0.740725	6.45943	6.17576	6.16057	5.45447	5.96335	5.08366	-0.740725	0.526338	0.159333	0.569745
Mgat2	0.511528	7.43463	8.01981	8.31031	8.43267	8.31127	8.2202	0.511528	0.363484	0.159341	0.569745
phol	0.542609	8.56986	9.49769	9.3238	9.65924	9.85087	9.41405	0.542609	0.385616	0.159391	0.569745
MED21	0.59994	7.02237	7.09052	6.93315	6.51106	6.67384	6.20565	-0.59994	0.426404	0.159435	0.569745
egh	0.462154	8.72451	8.82999	9.26909	9.16817	9.42039	9.03512	0.462154	0.328606	0.159603	0.569997
bur	0.483658	9.48985	9.93153	10.4719	10.4919	10.4789	9.8819	0.483658	0.344121	0.159877	0.570518
nonA	0.505102	9.3015	10.0475	9.89302	10.1415	10.412	10.0144	0.505102	0.359624	0.160162	0.570518
CG4949	0.651524	6.2854	6.91745	6.35696	6.83299	5.98934	5.97348	-0.651524	0.463892	0.160178	0.570518
CG33995	0.501574	9.29921	9.22231	10.1244	9.91914	10.1098	9.30681	0.501574	0.357143	0.160198	0.570518
Rab40	0.599825	6.06609	6.67129	6.78506	6.85501	6.95017	7.0406	0.599825	0.427221	0.160315	0.570518
CG9581	0.507218	8.02791	8.04593	8.54139	8.1235	7.39144	7.65441	-0.507218	0.361374	0.160443	0.570518
Tollo	0.536632	8.54303	8.60697	8.78992	8.43997	8.3963	7.56606	-0.536632	0.382454	0.160579	0.570518
CG2316	0.475062	10.0634	10.513	10.0185	10.1748	10.0554	9.56416	-0.475062	0.338632	0.160652	0.570518
U2A	0.703439	5.78136	7.12767	6.59797	7.48304	7.44877	7.14595	0.703439	0.501612	0.160809	0.570518
Mkrn1	0.489199	8.81378	9.19339	9.07545	9.39182	9.73273	9.23461	0.489199	0.348881	0.160857	0.570518
CG30022	0.768645	6.76818	5.79962	6.95064	5.98054	5.93687	5.16613	-0.768645	0.548237	0.160906	0.570518
sesB	0.515007	13.0647	12.4714	13.3124	12.5304	12.4394	12.1086	-0.515007	0.367375	0.160959	0.570518
CG8907	0.979066	6.22882	4.41495	6.78506	5.33418	4.08888	4.9962	-0.979066	0.698636	0.161096	0.570518
mthl10	0.594096	6.78136	7.28942	6.91545	7.38047	6.46739	6.45563	-0.594096	0.423984	0.161147	0.570518
Mnn1	0.507061	8.07682	7.78419	8.87022	8.36521	8.58286	8.29541	0.507061	0.361924	0.16121	0.570518
CG15747	0.595002	6.72792	7.53965	7.17552	7.53854	8.03373	7.48002	0.595002	0.424874	0.161387	0.570636
pix	0.475324	8.11894	8.4882	8.9199	8.95017	8.92008	8.64725	0.475324	0.339524	0.161522	0.570636
Smc5	0.554272	7.53916	7.91036	7.58683	7.5788	7.46739	6.82909	-0.554272	0.395929	0.161536	0.570636
sec5	0.623538	6.61471	7.4642	7.14546	6.7879	6.55702	6.38852	-0.623538	0.445547	0.161666	0.570696
lwr	0.580014	7.94837	8.97974	8.41481	9.06328	9.31127	8.92989	0.580014	0.414666	0.161888	0.570696
CG7277	0.725048	5.97728	6.63734	6.09916	5.9399	5.98934	5.12548	-0.725048	0.518501	0.162007	0.570696
CG9815	1.29295	5.58496	4.05238	6.33049	3.39558	4.50391	1.9962	-1.29295	0.924763	0.162071	0.570696
AdipoR	0.527601	8.3443	8.86341	8.80442	8.97553	9.48348	8.72752	0.527601	0.377414	0.162132	0.570696
mrj	0.469863	9.83131	9.97974	10.8839	10.8591	10.6708	10.0088	0.469863	0.336116	0.162137	0.570696
ebd2	0.936697	5.04439	5.37431	6.03503	4.81062	4.70555	3.69664	-0.936697	0.670523	0.162424	0.571076
MED30	0.510765	8.97728	9.72481	9.37326	9.7764	10.0677	9.73091	0.510765	0.365639	0.16244	0.571076
CG11771	0.570858	7.35755	8.23938	7.45825	7.65611	7.22638	7.35375	-0.570858	0.408994	0.162786	0.57177
CG8908	0.460051	10.7863	11.0099	11.487	10.993	10.2615	10.6026	-0.460051	0.329706	0.162915	0.57177
Tsp97E	0.554606	6.96578	6.87438	7.14546	7.42533	7.70555	7.20565	0.554606	0.397487	0.162931	0.57177
CG14476	0.477079	8.83605	9.10921	9.60074	9.51798	9.71142	9.14595	0.477079	0.342035	0.163069	0.571914
ena	0.44608	10.5265	10.5408	11.0196	10.9692	11.2202	10.6914	0.44608	0.319991	0.163306	0.572339
CG14894	0.632786	6.35755	7.32184	6.95064	7.61797	7.77444	7.2816	0.632786	0.454088	0.163459	0.572339
Ubp64E	0.430906	10.6804	11.0991	11.3749	11.3671	11.3456	11.3254	0.430906	0.309236	0.163484	0.572339
upd3	0.640795	9.5411	9.47865	9.8771	9.44361	9.48119	7.79062	-0.640795	0.460261	0.163849	0.573276
CG12717	0.684887	6.20945	7.31112	6.861	7.98054	7.77444	7.27233	0.684887	0.492376	0.16423	0.57393
CG12001	0.646743	6.40939	7.4049	7.24803	7.7879	7.99577	7.15607	0.646743	0.465018	0.164288	0.57393
CG4542	0.913642	4.85798	5.97295	4.38296	5.33418	4.42991	4.75109	-0.913642	0.656987	0.16433	0.57393
AdSS	0.471291	11.4564	11.5692	12.276	12.1889	12.3145	11.558	0.471291	0.339073	0.164547	0.574227
CG31688	0.530883	7.13955	7.32184	7.68413	7.76481	6.72114	6.6827	-0.530883	0.382117	0.164735	0.574227
CG7601	0.687118	5.97728	6.68797	5.93315	5.81062	5.67384	5.69664	-0.687118	0.494657	0.164809	0.574227
CG6236	0.595044	6.56986	7.62007	7.39578	7.68098	7.89623	7.65441	0.595044	0.428444	0.164879	0.574227
lds	0.582422	7.53916	8.53043	7.93315	8.52486	8.91669	8.44328	0.582422	0.419382	0.164905	0.574227
CG32276	0.555121	8.63662	9.64804	9.40849	9.65611	10.0616	9.43914	0.555121	0.399846	0.165034	0.574335
CSN7	0.56063	7.7879	8.35877	7.89753	7.22001	7.70555	7.35375	-0.56063	0.404056	0.165288	0.574875
CG16896	0.533225	7.37504	7.59375	7.00187	7.13255	7.02748	6.87884	-0.533225	0.384658	0.165676	0.575612
CG17490	0.45038	9.75322	10.1831	9.68674	9.6779	9.64755	9.40983	-0.45038	0.324969	0.165773	0.575612
Elf	0.432091	10.6537	11.0443	11.1559	11.2432	11.392	11.1891	0.432091	0.311822	0.16584	0.575612
CG30291	0.707716	6.08746	7.33249	6.48249	6.09602	5.88243	6.33605	-0.707716	0.510882	0.165966	0.575612
Gyk	0.511283	9.01959	8.94199	9.5586	8.7879	8.64142	8.27697	-0.511283	0.36915	0.166045	0.575612
Indy	0.417567	11.4221	11.3104	11.7936	11.5879	11.8949	11.666	0.417567	0.301518	0.166089	0.575612
Jafrac1	0.462456	10.4656	10.5477	11.5854	11.1167	11.1981	10.6984	0.462456	0.334225	0.16646	0.576428
Hsl	0.497995	8.56224	9.31112	9.3238	9.6308	9.39387	9.56416	0.497995	0.35998	0.166543	0.576428
Srp72	0.555935	7.85175	8.75282	8.2621	8.95528	8.96006	8.89102	0.555935	0.401935	0.16662	0.576428
Dyb	0.520738	7.04439	7.55791	7.92433	8.24525	7.81134	7.87272	0.520738	0.376582	0.166725	0.576452
wb	1.40745	10.6839	8.92451	10.9892	8.79361	8.91669	8.32263	-1.40745	1.01831	0.166929	0.576479
Hnf4	0.444313	10.5981	10.7558	11.5987	11.3729	11.3475	10.8581	0.444313	0.321469	0.16693	0.576479
slif	0.667216	6.37504	6.33249	6.59797	6.05855	5.39144	5.92694	-0.667216	0.483528	0.16762	0.578521
BM	0.472489	8.22882	8.36915	8.95498	8.53172	8.88589	8.65084	0.472489	0.343769	0.169307	0.583998
CG6734	0.546214	8.07682	9.0556	8.54715	8.99549	9.35691	9.00743	0.546214	0.397765	0.169687	0.584323
BoYb	0.540273	7.50779	8.16984	7.5298	7.55209	7.49487	7.15607	-0.540273	0.393497	0.169751	0.584323
tst	0.552857	7.29462	8.05238	7.38296	7.46883	7.24807	7.08366	-0.552857	0.402681	0.169771	0.584323
CG32687	0.608822	6.45943	6.79962	6.96792	6.76481	5.7967	6.22502	-0.608822	0.443474	0.1698	0.584323
CG3773	0.685784	5.90689	6.72076	6.06746	6.13255	5.85441	5.48805	-0.685784	0.500581	0.170695	0.585965
Rme	0.499631	9.63118	10.3165	10.1492	10.4179	10.7819	10.1836	0.499631	0.364711	0.170707	0.585965
Pex2	0.716061	5.2854	5.70446	5.27604	6.16817	6.35191	6.08366	0.716061	0.522994	0.17095	0.585965
CG5098	0.495386	8.24793	8.91036	8.50634	8.54533	8.17634	8.06229	-0.495386	0.36207	0.171249	0.585965
CG10915	0.525484	7.67948	8.35877	7.87938	7.65611	7.5743	7.48805	-0.525484	0.384091	0.171273	0.585965
CG15599	0.856712	4.90689	5.97295	5.66307	5.98054	3.98934	5.12548	-0.856712	0.626205	0.17128	0.585965
CG31549	0.64736	6.10852	7.32184	6.89753	7.55209	7.67384	7.26299	0.64736	0.473261	0.171352	0.585965
CG14657	0.537934	6.75489	7.15192	7.40849	7.53854	7.68978	7.29082	0.537934	0.393268	0.171357	0.585965
Coq2	0.618544	6.56986	7.51181	6.861	6.74136	6.62493	6.35375	-0.618544	0.452213	0.17137	0.585965
CG13252	0.731916	7.07682	6.05238	7.01855	5.98054	6.22638	5.55079	-0.731916	0.535184	0.171439	0.585965
Ilp6	0.417716	9.91139	10.1414	10.0248	10.1167	10.4108	10.485	0.417716	0.305564	0.171614	0.585965
CG7484	0.609442	6.16993	6.79962	7.30352	7.1144	7.45811	6.69664	0.609442	0.445829	0.17163	0.585965
CG14590	0.553035	7.34873	7.41495	7.58683	7.42533	6.44877	7.12548	-0.553035	0.404599	0.171666	0.585965
CG12391	0.598014	7.05528	8.22231	7.92433	8.64982	8.32664	8.37124	0.598014	0.437595	0.171752	0.585965
CG10492	0.486091	8.65464	9.40742	9.37326	9.4724	9.66983	9.45153	0.486091	0.355774	0.171846	0.585965
CG12262	0.543664	6.94251	7.35355	8.42735	8.6244	7.28002	8.02962	0.543664	0.39794	0.171878	0.585965
Sin1	0.621157	6.50779	7.21081	6.09916	6.48304	6.31127	6.24413	-0.621157	0.455133	0.172322	0.586588
Pgd	0.487536	11.1421	11.7715	12.2524	12.3396	12.2817	11.5938	0.487536	0.35724	0.172339	0.586588
CG7091	0.770287	5.61471	5.49295	5.74553	5.33418	4.76695	4.80356	-0.770287	0.564455	0.172361	0.586588
l(1)G0144	0.550946	6.94251	7.4447	7.23381	7.28635	6.64142	6.6827	-0.550946	0.403897	0.172544	0.586871
CG2930	0.607559	6.42626	6.53043	6.80442	6.45447	7.42991	6.64006	0.607559	0.445671	0.172805	0.587234
snz	0.520665	7.33092	8.02639	8.19031	8.03944	8.40115	8.0569	0.520665	0.381973	0.172853	0.587234
CG7903	0.595677	6.91886	7.73688	7.2621	6.76481	6.90991	6.65441	-0.595677	0.437104	0.172952	0.587234
CG11583	0.556774	7.12928	7.74487	7.23381	6.9399	6.98934	6.82909	-0.556774	0.408731	0.173134	0.587513
Pde6	0.703683	5.88264	5.97295	6.06746	5.71751	5.39144	5.0406	-0.703683	0.516935	0.173431	0.587868
Mur2B	0.678265	9.17991	8.26739	9.71771	8.1235	8.43937	7.70356	-0.678265	0.498301	0.173465	0.587868
Gclc	0.46726	12.0957	12.054	12.5614	12.1742	11.9213	11.2069	-0.46726	0.34348	0.173713	0.587868
CG12290	0.481287	9.19967	9.51649	10.0452	10.2072	10.1664	9.43914	0.481287	0.353884	0.173825	0.587868
Fmr1	0.444837	10.7952	11.2528	11.4915	11.5895	11.6853	11.2565	0.444837	0.327154	0.173919	0.587868
CG1399	0.489636	11.421	11.9563	11.8482	12.1012	12.5332	11.7739	0.489636	0.360104	0.173922	0.587868
CG30015	0.589492	10.6996	10.1978	10.9711	10.1857	10.3718	9.13319	-0.589492	0.433562	0.173942	0.587868
Atg17	0.45391	10.7715	10.4324	11.7241	11.137	11.1384	10.9898	0.45391	0.334082	0.174249	0.588285
CG12360	0.537947	7.54689	8.51649	8.13019	8.43997	8.72502	8.56606	0.537947	0.396041	0.174365	0.588285
CG9018	0.521986	7.53138	8.06521	7.49447	7.25356	7.28002	7.31813	-0.521986	0.384291	0.174366	0.588285
CG6512	0.495679	9.46148	9.52348	10.0081	9.18566	9.15065	8.82592	-0.495679	0.365286	0.174793	0.589058
Hsp27	0.648056	8.24793	9.73086	7.49447	8.53172	10.0415	9.55653	0.648056	0.477582	0.174796	0.589058
scramb1	0.466806	8.72792	8.54423	9.05134	9.10064	9.3594	8.80033	0.466806	0.344388	0.17527	0.589893
RpL10	0.473785	10.1935	10.5579	10.295	10.0891	10.2154	9.53148	-0.473785	0.349593	0.175339	0.589893
CG7407	0.761009	5.58496	5.88888	5.66307	5.20294	5.22638	4.69664	-0.761009	0.561537	0.175346	0.589893
CG42554	0.648333	6.65821	7.36397	6.98499	6.33418	6.75184	5.9504	-0.648333	0.478715	0.175634	0.590521
CG12341	0.808439	4.80735	6.87438	5.74553	6.51106	7.31127	6.56606	0.808439	0.597072	0.175735	0.590521
brk	0.451836	8.24793	8.10301	9.44905	9.19864	8.50391	8.74439	0.451836	0.334093	0.176239	0.591785
CG5214	0.557182	6.90689	7.77641	7.69454	7.99053	8.16498	7.72412	0.557182	0.412078	0.176334	0.591785
CadN2	0.831623	5.04439	5.45448	5.38296	5.39558	4.08888	4.69664	-0.831623	0.615504	0.176655	0.591785
Cdc6	0.702049	5.64386	6.65442	5.78506	7.05855	6.96335	6.90309	0.702049	0.519617	0.176666	0.591785
exd	0.476331	7.81378	8.07792	8.40849	8.53854	8.62078	8.20565	0.476331	0.352749	0.176907	0.591785
Spn27A	0.495584	7.79442	8.34831	8.39578	8.27822	7.5129	7.6827	-0.495584	0.367175	0.177106	0.591785
SCAP	0.46606	10.8803	10.7075	11.8953	11.5231	11.5705	10.8712	0.46606	0.345342	0.177157	0.591785
Mer	0.604779	6.52356	7.21081	6.74553	6.42533	6.20435	6.38852	-0.604779	0.448134	0.17716	0.591785
Tango5	0.483232	9.70217	9.7167	10.6131	10.3224	10.5483	9.72071	0.483232	0.358078	0.177171	0.591785
alpha4GT1	0.650205	6.12928	7.01321	6.09916	6.23688	6.03997	5.92694	-0.650205	0.481881	0.177239	0.591785
CG8188	0.515817	7.46761	7.95239	8.0913	8.43997	8.49032	7.9504	0.515817	0.382302	0.17726	0.591785
CG12576	0.446246	8.99435	8.76859	9.99767	9.56551	9.38411	9.27929	0.446246	0.330787	0.177323	0.591785
Ptr	0.937955	7.2384	5.15192	7.49447	5.51106	6.06463	4.9504	-0.937955	0.695588	0.177518	0.592098
CG4785	0.5313	7.56224	7.60258	7.65242	7.03944	7.13618	6.96199	-0.5313	0.394172	0.177694	0.592266
CG12299	0.605032	7.04439	8.09052	7.40849	8.2115	8.5129	7.96199	0.605032	0.448972	0.177789	0.592266
vih	0.629859	7.20945	8.38458	7.58683	8.68714	8.72502	8.33159	0.629859	0.467546	0.177929	0.592266
CG18530	0.77315	5.39232	6.22231	5.5756	5.45447	4.64142	5.42247	-0.77315	0.574413	0.178308	0.592266
CG31908	0.469097	7.81378	8.27293	8.47042	8.43267	8.59984	8.45563	0.469097	0.348682	0.178514	0.592266
CG9667	0.592973	6.12928	6.39477	6.78506	6.85501	7.14777	6.504	0.592973	0.44076	0.178514	0.592266
NtR	0.603489	6.67243	6.88888	6.59797	7.00044	6.46739	5.82909	-0.603489	0.44864	0.178576	0.592266
capt	0.497725	10.5555	11.205	11.513	11.6585	11.7575	10.9627	0.497725	0.370066	0.178637	0.592266
dream	0.504449	8.75822	9.51882	9.06344	9.50062	8.83304	8.51584	-0.504449	0.375076	0.17865	0.592266
CG1971	0.764117	5.64386	5.82999	6.00187	5.05855	5.08888	4.85418	-0.764117	0.568229	0.178711	0.592266
CG44159	0.428592	12.0241	11.7228	12.2868	12.1359	12.5202	12.064	0.428592	0.318773	0.178785	0.592266
Paf	0.675329	5.85798	7.31112	6.72535	7.61797	7.43937	7.42247	0.675329	0.502424	0.178902	0.592266
rump	0.487059	9.26679	9.90858	9.69714	10.2944	10.2209	9.98914	0.487059	0.362397	0.17895	0.592266
Tom40	0.541332	7.21917	8.12154	8.00187	8.49712	8.36189	8.19096	0.541332	0.402906	0.179088	0.592266
sec24	0.44404	10.3783	10.9032	10.8564	11.1758	11.2154	10.9927	0.44404	0.330509	0.179109	0.592266
CG2201	0.465116	8.29921	8.56244	8.38938	8.53854	8.1068	7.82275	-0.465116	0.346258	0.179187	0.592266
tws	0.45508	9.97154	10.1817	10.6789	10.7009	10.8366	10.1548	0.45508	0.339189	0.179703	0.593528
SpdS	0.507694	6.9542	7.28942	8.01023	8.05855	7.83304	7.41405	0.507694	0.378568	0.179891	0.593528
dmrt93B	0.787348	5.80735	5.76859	6.72535	6.27005	3.88243	5.61091	-0.787348	0.587178	0.179952	0.593528
Gr94a	0.648638	6.10852	6.41495	6.5298	6.02007	5.50391	5.72412	-0.648638	0.483756	0.179974	0.593528
CG42446	0.467224	9.13955	9.12154	9.47345	9.36136	9.9082	9.20322	0.467224	0.348669	0.180239	0.593771
Rab8	0.56535	8.59991	9.66499	9.33383	9.83576	10.126	9.36034	0.56535	0.42199	0.180335	0.593771
CcapR	0.711037	8.82972	7.59375	9.12635	7.36521	7.82584	7.40559	-0.711037	0.530777	0.180371	0.593771
CG9132	0.536567	7.48382	8.12767	8.13019	8.51798	8.68183	7.99055	0.536567	0.400614	0.180453	0.593771
Nup62	0.648239	6.14975	6.75282	6.00187	6.51106	5.64142	5.9962	-0.648239	0.484687	0.18108	0.5955
CG10144	0.59321	6.58496	7.35355	6.59797	6.71751	6.53954	6.29998	-0.59321	0.444078	0.181607	0.596898
CG1622	0.46857	8.56605	9.11847	8.97648	9.33418	9.46043	9.20077	0.46857	0.351034	0.181932	0.597632
CG10516	0.663261	5.35755	5.41495	6.03503	6.02007	6.20435	5.87884	0.663261	0.497173	0.182182	0.597831
kis	0.403541	13.036	13.1125	13.6921	13.4954	13.6347	13.3028	0.403541	0.302666	0.182437	0.597831
enc	0.404165	10.4878	10.7248	10.9892	10.8413	11.0753	10.9526	0.404165	0.303475	0.182928	0.597831
Zw	0.483865	7.2854	7.79962	8.33049	8.43997	8.11272	7.97919	0.483865	0.363374	0.182995	0.597831
EfTuM	0.474899	8.08215	8.67129	8.81878	9.19	8.92682	8.83225	0.474899	0.356673	0.183035	0.597831
CG8257	0.616603	6.33985	6.84494	6.43358	6.02007	6.03997	5.9504	-0.616603	0.46312	0.183054	0.597831
CG43367	0.439098	10.0014	10.2007	10.4211	10.3478	10.8013	10.2298	0.439098	0.329801	0.183057	0.597831
CG3777	0.424608	9.63662	9.57818	9.62545	9.6308	9.3494	8.9962	-0.424608	0.318961	0.183116	0.597831
Nhe3	0.548529	8.19967	9.16687	8.67363	9.46883	9.43937	9.16863	0.548529	0.412079	0.183148	0.597831
CG1640	0.482191	8.63662	8.42494	8.99346	9.00044	9.34186	8.59983	0.482191	0.362267	0.183178	0.597831
Rad51C	0.567264	6.40939	6.35355	6.96792	6.59198	7.13618	6.73767	0.567264	0.42637	0.18337	0.597831
CG3847	0.546726	7.07682	8.12154	8.05942	8.41795	8.27474	8.19587	0.546726	0.410959	0.183398	0.597831
l(2)08717	0.45143	12.7089	12.0889	13.2143	12.7868	12.7686	12.9898	0.45143	0.339339	0.183411	0.597831
RfC38	0.651575	5.93074	6.82999	6.03503	7.1144	7.18199	7.00743	0.651575	0.489798	0.183422	0.597831
RhoGEF4	0.739655	4.85798	5.67129	5.43358	6.33418	6.29051	5.77756	0.739655	0.556291	0.183644	0.598221
Spindly	0.667802	5.2854	6.33249	6.06746	6.69326	6.59138	6.53536	0.667802	0.502497	0.183859	0.598359
Oatp58Dc	0.629172	8.17493	8.62873	8.71003	8.27005	8.38166	6.77756	-0.629172	0.473586	0.184004	0.598359
CycB3	0.567392	6.85798	7.88888	7.66307	8.25356	8.11272	7.93872	0.567392	0.427136	0.184058	0.598359
CG17068	0.509068	8.04439	8.89249	8.2621	8.26183	8.1068	7.92694	-0.509068	0.383262	0.184095	0.598359
CG2970	0.45886	9.2503	9.45935	9.64169	9.06328	9.01804	8.77099	-0.45886	0.345666	0.184354	0.598622
CLS	0.534609	7.18982	7.99322	7.77527	7.89808	8.42039	7.89102	0.534609	0.402753	0.18438	0.598622
CG18766	0.491301	7.48382	7.84494	8.35696	8.49712	8.4108	7.87272	0.491301	0.370253	0.184531	0.598758
CG1646	0.462044	9.36413	9.97124	9.94629	10.3748	10.2721	10.0406	0.462044	0.348368	0.184738	0.598758
east	0.402917	11.528	11.7034	12.0422	12.2195	12.1553	11.8735	0.402917	0.303858	0.184839	0.598758
Cdk7	0.617711	5.97728	6.49295	6.16057	6.6686	7.15927	6.51976	0.617711	0.465881	0.184874	0.598758
GIIIspla2	0.95161	4.24793	5.88888	4.38296	5.33418	4.26945	4.38852	-0.95161	0.717854	0.184962	0.598758
DnaJ	0.50115	12.5791	13.5261	12.9569	13.4457	13.813	13.4204	0.50115	0.378178	0.185115	0.598758
CG11070	0.545259	7.2384	8.01981	7.19031	7.31841	7.28002	6.97348	-0.545259	0.411554	0.185212	0.598758
Git	0.535339	7.6865	8.74885	8.48249	8.89277	8.93687	8.75109	0.535339	0.404093	0.18524	0.598758
Atf6	0.421329	9.41996	9.67548	9.24094	9.26595	9.21541	9.04332	-0.421329	0.31833	0.18565	0.599324
Tao	0.428288	9.69523	10.1728	10.5714	10.7339	10.4732	10.2839	0.428288	0.323598	0.185662	0.599324
Ran	0.518997	9.5216	10.5579	10.4475	10.8274	10.8711	10.3874	0.518997	0.392231	0.185771	0.599324
lt	0.457133	9.17991	9.58932	9.17179	9.00044	9.15927	8.6862	-0.457133	0.345545	0.185858	0.599324
mnd	0.439049	13.1952	12.6843	13.246	12.7814	12.613	12.4277	-0.439049	0.332037	0.186073	0.599324
Hip1	0.539081	7.71425	7.88165	8.0913	8.71149	8.71337	7.8354	0.539081	0.407721	0.186108	0.599324
RpL6	0.456458	8.32643	8.73688	9.2586	9.19432	9.20158	8.77099	0.456458	0.345249	0.186131	0.599324
Nop60B	0.445988	9.29232	9.90145	10.2568	10.2577	10.2044	9.93137	0.445988	0.337741	0.186666	0.600716
NK7.1	0.506344	11.7	11.2123	11.9561	11.1348	11.2588	10.61	-0.506344	0.383588	0.186828	0.600755
vir	0.541059	12.7582	12.052	12.793	11.9502	12.2711	11.4188	-0.541059	0.409938	0.186883	0.600755
AGO2	0.42964	9.82177	9.82811	10.295	10.0298	9.59561	9.16362	-0.42964	0.325633	0.187036	0.600783
CG13390	0.706124	5.70044	6.58488	5.5298	5.51106	5.22638	5.72412	-0.706124	0.535508	0.187301	0.600783
Aos1	0.60825	6.24793	7.30031	6.78506	7.55209	7.58286	7.35375	0.60825	0.461375	0.187389	0.600783
dome	0.449468	7.90689	8.12767	8.90652	8.61152	8.5129	8.42665	0.449468	0.340943	0.1874	0.600783
CG18809	0.5186	8.25739	9.26184	9.04728	9.51798	9.45811	9.26064	0.5186	0.393387	0.187405	0.600783
CG32441	0.615147	6.33985	6.78419	6.30352	5.89808	5.82584	6.08366	-0.615147	0.467423	0.188161	0.602877
CG1317	0.484262	8.51175	9.19922	8.52397	8.64351	8.59138	8.20565	-0.484262	0.368411	0.188691	0.603645
CG6744	0.55265	6.88264	7.49295	6.62	6.83299	6.68978	6.64006	-0.55265	0.420563	0.188822	0.603645
spag	0.708245	5.55459	6.62007	5.70489	5.9399	5.31127	5.61091	-0.708245	0.538985	0.188834	0.603645
beta	0.43062	10.4378	10.7359	11.3545	11.1348	11.2541	10.7528	0.43062	0.327711	0.188839	0.603645
spir	0.519028	11.7846	11.5949	12.1099	11.4742	11.613	10.5402	-0.519028	0.395068	0.188924	0.603645
Fmo	0.541495	7.36632	8.34306	8.2621	8.8659	8.34689	8.59239	0.541495	0.412258	0.189019	0.603645
Atg16	0.446648	9.11634	9.5737	9.06746	9.10064	9.08587	8.72412	-0.446648	0.34045	0.189542	0.604985
pav	0.532736	8.75822	9.67339	9.11088	9.95782	9.94686	9.6792	0.532736	0.406256	0.189746	0.605307
mAChR	0.77022	6.62936	5.85974	6.59797	5.39558	6.01488	4.80356	-0.77022	0.58776	0.19005	0.605945
SPoCk	0.427356	12.5572	12.2646	13.0278	12.4932	12.1027	11.87	-0.427356	0.326363	0.190382	0.606536
Tsp	0.491235	10.1267	9.76073	10.5515	9.6779	9.64142	9.26299	-0.491235	0.375197	0.190442	0.606536
ago	0.432384	11.0668	11.0803	12.0774	11.6427	11.7394	11.2274	0.432384	0.33041	0.19066	0.606863
cno	0.40741	11.6983	11.5932	12.2799	12.0066	12.2301	11.8538	0.40741	0.31139	0.190752	0.606863
asrij	0.711848	6.30378	6.94547	7.16057	5.61797	6.18199	5.66863	-0.711848	0.544245	0.190888	0.606884
CG12259	0.724061	5.45943	6.51181	6.13019	6.09602	4.88243	5.69664	-0.724061	0.553752	0.191024	0.606884
p130CAS	0.433817	12.5267	12.257	12.5504	12.017	12.1395	11.7652	-0.433817	0.331878	0.19116	0.606884
CG14786	0.591258	6.58496	7.53965	6.89753	6.74136	6.39144	6.6827	-0.591258	0.452338	0.191173	0.606884
CG14964	0.627196	8.46352	7.85974	8.92875	7.46883	7.87547	7.17611	-0.627196	0.47998	0.19131	0.606991
xmas	0.506775	8.62571	9.64377	9.28641	9.7145	9.78932	9.66509	0.506775	0.388073	0.191595	0.607564
CG5009	0.509544	7.70044	7.52115	8.36351	7.72948	7.22638	6.97348	-0.509544	0.390606	0.192065	0.608684
atl	0.450444	11.2562	11.1661	12.2091	11.8021	11.9736	11.2653	0.450444	0.345372	0.192156	0.608684
CG2199	0.520422	8.69349	9.59597	9.40215	10.0152	9.97152	9.44947	0.520422	0.399266	0.192422	0.608774
CG15099	0.453044	11.1124	11.64	11.814	11.9711	12.1325	11.5065	0.453044	0.347591	0.192445	0.608774
Tsp3A	0.597877	6	6.73688	6.59797	7.1144	7.2588	6.71045	0.597877	0.458765	0.192496	0.608774
CG42626	0.615911	6.58496	6.47385	6.98499	6.53854	6.26945	5.45563	-0.615911	0.472872	0.192749	0.609245
MAN1	0.461117	8.32193	8.85974	8.76543	9.02979	9.24268	8.88798	0.461117	0.354321	0.193118	0.610009
CG2046	0.669183	5.16993	6.35355	6.27604	7.02007	6.62493	6.45563	0.669183	0.514468	0.193351	0.610009
cbc	0.527581	7.07682	7.12767	7.27604	7.09602	6.35191	6.76439	-0.527581	0.405617	0.193365	0.610009
CG33123	0.457741	9.10591	9.27845	9.45519	9.00538	8.97315	8.45563	-0.457741	0.352103	0.193594	0.610009
Su(var)3	0.454101	10.1189	10.8337	10.6644	11.0466	11.0692	10.872	0.454101	0.349423	0.193747	0.610009
smid	0.499975	7.76818	8.59375	8.50042	8.79361	8.9065	8.54695	0.499975	0.384786	0.193821	0.610009
CG5292	0.583529	7.76155	7.17576	8.36351	7.28635	7.0768	6.73767	-0.583529	0.449111	0.193841	0.610009
ru	1.38406	8.79442	7.51181	9.05942	6.91914	7.49487	5.90309	-1.38406	1.06528	0.193859	0.610009
CG12535	0.382697	12.0641	12.1613	12.1133	12.017	11.8118	11.645	-0.382697	0.294598	0.193928	0.610009
Eip63E	0.382956	12.6486	12.6955	12.7808	12.6312	12.3856	12.186	-0.382956	0.295125	0.194422	0.611234
Rpn7	0.548225	7.43463	8.4642	8.07545	8.68098	8.78932	8.34935	0.548225	0.422763	0.194711	0.611816
CG8405	0.45682	8.37069	8.93153	8.42109	8.40308	8.2588	8.18108	-0.45682	0.352681	0.195224	0.612891
pgc	0.995801	5.55459	4.15192	6.30352	4.27005	3.76695	4.24413	-0.995801	0.76901	0.19535	0.612891
nAChRalpha4	0.670138	8.34873	7.45448	8.54139	7.0774	7.72114	6.71045	-0.670138	0.517577	0.195403	0.612891
CG10068	0.698329	5.20945	6.12767	5.62	6.20294	6.81134	5.92694	0.698329	0.539504	0.19553	0.612891
AIF	0.466095	8.98014	9.6983	9.50929	9.97804	9.90479	9.79062	0.466095	0.360126	0.195577	0.612891
raptor	0.428964	8.7211	9.09678	9.17923	9.32632	9.47661	9.21052	0.428964	0.331679	0.195903	0.613586
CG2225	0.416356	9.84862	9.69624	10.4795	10.1482	10.3519	10.0102	0.416356	0.322302	0.19642	0.614782
CG5104	0.696204	4.9542	5.76859	5.43358	6.09602	6.29051	5.90309	0.696204	0.539096	0.196555	0.614782
CG6171	0.742267	5.35755	6.15192	5.96792	5.13255	5.03997	5.08366	-0.742267	0.574822	0.1966	0.614782
CG3011	0.436264	12.5177	12.0771	12.5497	11.9566	11.9715	11.778	-0.436264	0.338018	0.196824	0.615155
Sfmbt	0.437847	9.04712	9.38458	9.37973	9.6779	9.86673	9.42665	0.437847	0.339548	0.197224	0.615761
Dbp45A	0.576871	6.50779	6.85974	6.74553	6.33418	6.24807	5.97348	-0.576871	0.447524	0.197389	0.615761
Phm	0.448705	9.41151	9.52812	10.2778	9.77351	10.1692	9.61825	0.448705	0.348109	0.197406	0.615761
CG7824	0.621035	5.58496	5.94547	6.06746	5.9399	6.62493	6.12548	0.621035	0.481963	0.197554	0.615761
CG33056	0.474887	11.3004	11.1512	11.7777	11.5622	12.1175	11.1184	0.474887	0.368624	0.197652	0.615761
CG10907	0.729645	5.39232	5.73688	5.27604	5.56551	4.88243	4.80356	-0.729645	0.566411	0.19768	0.615761
CG9281	0.449769	9.51175	10.1978	10.6173	10.9502	10.4732	10.2032	0.449769	0.349206	0.197754	0.615761
SRPK	0.410701	9.98157	9.96442	10.1811	10.4509	10.5646	10.1774	0.410701	0.318997	0.197928	0.61586
CG11859	0.502345	7.56986	7.53043	7.40849	7.00044	6.86849	7.20565	-0.502345	0.39032	0.198092	0.61586
IntS10	0.624625	6.30378	7.53043	6.43358	6.64351	6.53954	6.2816	-0.624625	0.485342	0.198101	0.61586
CG10627	0.499053	6.65821	6.97295	7.50634	7.6308	7.42991	7.20565	0.499053	0.387862	0.198207	0.615861
CG5078	0.670667	5.08746	5.15192	5.82353	5.89808	5.85441	5.72412	0.670667	0.521393	0.198339	0.615944
Esp	0.813362	6.50779	5.60258	6.89753	5.45447	5.88243	4.38852	-0.813362	0.632798	0.198672	0.616253
CoVIb	0.491557	8.59991	9.54423	9.34379	9.78216	9.72308	9.54887	0.491557	0.382457	0.198701	0.616253
Fak	0.455477	8.13955	8.56244	8.48849	8.95528	8.90308	8.73429	0.455477	0.354446	0.198779	0.616253
Rca1	0.710052	4.9542	6.58488	5.82353	6.59198	6.65772	6.72412	0.710052	0.552725	0.198919	0.616253
trio	0.387098	13.1909	13.4173	13.6802	13.7784	13.8317	13.5454	0.387098	0.301391	0.199013	0.616253
crol	0.401952	11.9285	12.209	12.4814	12.6119	12.6655	12.2612	0.401952	0.313207	0.199372	0.616253
ABCB7	0.449997	8.39232	8.93502	8.48249	8.41053	8.23183	8.24413	-0.449997	0.350746	0.199503	0.616253
CG3295	0.579894	6.65821	7.71263	6.96792	6.76481	6.75184	6.64006	-0.579894	0.452017	0.199526	0.616253
glo	0.4518	9.18982	9.77446	10.0123	10.0538	10.2099	9.66509	0.4518	0.352284	0.199672	0.616253
Hs2st	0.560634	6.87036	7.54881	6.16057	6.69326	6.68978	6.6827	-0.560634	0.437232	0.199761	0.616253
Ca	0.42474	10.8502	11.303	11.4552	11.5563	11.7447	11.2512	0.42474	0.331253	0.199766	0.616253
CG1275	0.475045	8.29002	8.38458	8.72535	8.71751	9.16212	8.35375	0.475045	0.370506	0.199789	0.616253
CG2678	0.818023	5.20945	6.67129	4.82353	6.20294	5.60825	4.90309	-0.818023	0.638031	0.199806	0.616253
Oatp58Db	0.568679	6.97728	6.99991	7.88849	7.20294	6.75184	5.9962	-0.568679	0.443812	0.20007	0.616743
BG4	0.584556	6.67243	7.31112	7.03503	7.38047	8.04617	6.98489	0.584556	0.456526	0.200388	0.617046
CheB42c	0.41382	11.1306	10.8979	11.1737	10.7922	10.7726	10.4162	-0.41382	0.3232	0.20041	0.617046
CG8235	0.63765	6.02237	6.58488	6.21946	6.48304	6.01488	5.2816	-0.63765	0.498097	0.200485	0.617046
cl	0.61528	6.84549	6.99991	6.55288	6.76481	6.7967	5.58116	-0.61528	0.481025	0.200861	0.61788
CG10721	0.742229	5.16993	5.85974	5.5756	5.33418	4.70555	4.90309	-0.742229	0.580891	0.20134	0.618721
NijA	0.607546	6.33985	6.17576	7.09916	6.53854	5.88243	5.38852	-0.607546	0.475497	0.201353	0.618721
CG34195	0.657324	5.64386	6.17576	6.19031	5.9399	5.22638	5.31813	-0.657324	0.514569	0.201451	0.618721
Cpsf160	0.45583	8.43879	9.01981	8.84239	9.2115	9.35691	9.05419	0.45583	0.357058	0.201734	0.619168
ana2	0.702075	4.90689	5.73688	5.5298	6.59198	6.11272	6.0406	0.702075	0.550036	0.201808	0.619168
CG33298	0.443033	10.4615	9.99824	11.0081	10.4653	10.865	10.4951	0.443033	0.34749	0.202326	0.620431
CaMKII	0.411443	11.1978	11.0443	11.256	10.9527	10.9243	10.4628	-0.411443	0.322823	0.20248	0.62058
CG3008	0.494979	8.65821	8.49769	9.24449	8.44724	8.33173	7.79062	-0.494979	0.388526	0.202667	0.620582
Iap2	0.524675	7.54689	8.56695	8.0834	8.46883	8.87547	8.42665	0.524675	0.41186	0.202693	0.620582
Mical	0.402118	10.7903	11.062	11.343	11.3025	11.5291	11.1099	0.402118	0.315777	0.202867	0.620675
CG11875	0.652447	5.16993	5.56695	5.78506	5.71751	5.85441	6.18603	0.652447	0.512434	0.202935	0.620675
HBS1	0.471891	9.07146	9.11231	9.48249	8.68714	8.80769	8.40559	-0.471891	0.371415	0.2039	0.622711
mrn	0.609297	5.61471	5.88888	6.21946	5.9399	6.5743	6.12548	0.609297	0.479721	0.204047	0.622711
x16	0.408278	11.1286	10.9661	11.7355	11.4617	11.6773	11.1995	0.408278	0.321506	0.204123	0.622711
Dsor1	0.548309	5.97728	6.47385	7.0834	6.83299	6.88243	6.69664	0.548309	0.431841	0.204191	0.622711
Nbr	0.527331	7.45121	8.43485	7.40849	7.69326	7.42991	7.55844	-0.527331	0.415336	0.204209	0.622711
CG3714	1.22644	12.2189	10.1992	12.2104	10.5283	10.5494	10.0241	-1.22644	0.966032	0.204239	0.622711
CG7745	0.541686	6.84549	7.55791	6.64169	6.9399	6.70555	6.69664	-0.541686	0.426996	0.204585	0.623423
CG8301	0.833854	4.80735	5.49295	4.89753	5.61797	3.88243	4.69664	-0.833854	0.657636	0.204813	0.623423
CG15312	0.723874	5.70044	5.76859	6.00187	4.98054	4.88243	5.12548	-0.723874	0.571041	0.204927	0.623423
Hen1	0.429021	8.76155	8.65442	8.861	8.60503	8.42516	8.12032	-0.429021	0.338547	0.205069	0.623423
Plip	0.748465	5.39232	6.87438	5.16057	6.20294	5.5743	5.55079	-0.748465	0.590625	0.205069	0.623423
CG2076	0.547538	7.41785	8.33778	7.84239	7.49712	7.69769	7.02962	-0.547538	0.432175	0.205179	0.623423
CG8451	0.560831	8.08215	7.45448	8.39578	7.42533	7.50391	6.92694	-0.560831	0.442706	0.205218	0.623423
hd	0.645142	6.08746	7.51181	6.68413	7.56551	7.90308	7.24413	0.645142	0.509699	0.205609	0.624038
CG45051	0.549635	13.4062	12.4392	13.5067	12.388	12.7284	12.1116	-0.549635	0.434422	0.205796	0.624038
[truncated: 3,927 more rows]

## Sheet: TSA_30m.vs.TSA_10m
gene	absLogFC	DMSO_10m_rep1	DMSO_10m_rep2	TSA_10m_rep1	TSA_10m_rep2	TSA_30m_rep1	TSA_30m_rep2	log2FoldChange	lfcSE	pvalue	padj
[truncated: 5,857 more rows]
