# Supplementary material for: Release of promoter–proximal paused Pol II in response to histone deacetylase inhibition
Source: Nucleic Acids Res. 2020 Apr 16;48(9):4877–90. doi: 10.1093/nar/gkaa234 (PMC7229826; doi:10.1093/nar/gkaa234)
Supplement: gkaa234_Supplemental_Files [file gkaa234_supplemental_files.zip › Table S3.xlsx]

## Sheet: PRO-seq
lib	raw_reads	after_trimmed_adaptor	mapped_rRNAs	rRNA_fraction	after_remove_rRNAs	mapped_to_dm3	mapped_to_dm3_mappability	mapped_to_hg38	mapped_to_hg38_mappability	mapped_to_Both	mapped_to_dm3Only	mapped_to_Hg38Only	spike-in_percent	unique_to_dm3Only	unique_to_dm3Only_mappability	normalization factor
DMSO_10m_rep1	40028749	28779154	2745112	0.0953854	26034042	19834052	0.761851	1183059	0.0454428	935562	18898490	240442	1.19775	14802582	0.568586	1
DMSO_10m_rep2	33154685	23462487	3884550	0.165564	19577937	14970207	0.764647	925652	0.0472804	716555	14253652	202885	1.33714	11155406	0.569795	1.11877
TSA_10m_rep1	28610093	23230110	2744015	0.118123	20486095	15065712	0.735412	678019	0.0330965	511014	14554698	161338	1.05955	11610701	0.56676	0.871265
TSA_10m_rep2	24025281	16560766	2584220	0.156045	13976546	10747129	0.76894	666292	0.0476722	524459	10222670	137085	1.25948	8149614	0.583092	1.054
TSA_30m_rep1	39279038	27627301	4544796	0.164504	23082505	17298742	0.749431	1205842	0.0522405	988582	16310160	211947	1.21039	13121109	0.568444	1.02138
TSA_30m_rep2	43997082	25842911	5646624	0.218498	20196287	15375793	0.761318	1373084	0.067987	1125600	14250193	241076	1.54369	11568851	0.572821	1.32969
	lib

## Sheet: ChIP-seq
lib	raw_reads	after_trimmed_adaptor	allmapped	allmapped_mappability	mapped.q20.unique	mapped.q20.unique_mappability	unique.frac	mapped_reads_hg	mappability.hg	spike-in fraction
DMSO_10_Input_1	27964107	27964106	27023737	0.966372	19028951	0.680478	0.704157	450109	0.016096	2.22168
DMSO_10_Input_2	30378162	30378161	29463295	0.969884	20249716	0.666588	0.687286	398216	0.0131086	2.5112
DMSO_10_K14ac_1	18318892	18318892	17467146	0.953505	14345452	0.783096	0.821282	389627	0.0212691	2.56656
DMSO_10_K14ac_2	18643918	18643917	17937321	0.9621	14239805	0.763778	0.793865	258228	0.0138505	3.87255
DMSO_10_K27ac_1	18872202	18872202	18226461	0.965783	15005315	0.795101	0.823271	139878	0.00741185	7.14909
DMSO_10_K27ac_2	27272833	27272833	26465692	0.970405	21340544	0.782484	0.806347	164225	0.00602156	6.08921
TSA_10_Input_1	25652027	25652025	24779554	0.965988	17748464	0.691893	0.716254	399763	0.0155841	2.50148
TSA_10_Input_2	26617675	26617675	25825067	0.970222	17780778	0.668006	0.688508	327432	0.0123013	3.05407
TSA_10_K14ac_1	16987695	16987695	16381050	0.964289	13318602	0.784015	0.813049	230609	0.0135751	4.33634
TSA_10_K14ac_2	23400069	23400069	22659031	0.968332	18100829	0.773537	0.798835	264646	0.0113096	3.77863
TSA_10_K27ac_1	22252888	22252888	21584682	0.969972	17788999	0.799402	0.824149	122850	0.00552063	8.14001
TSA_10_K27ac_2	26890610	26890610	26091319	0.970276	21054685	0.782975	0.806961	121480	0.00451756	8.23181
TSA_30_Input_1	22526749	22526748	21773202	0.966549	15396970	0.683497	0.707152	354027	0.0157159	2.82464
TSA_30_Input_2	26994583	26994583	26185215	0.970017	17706052	0.655911	0.676185	331383	0.0122759	3.01766
TSA_30_K14ac_1	16893043	16893043	16304506	0.965161	13414517	0.794085	0.822749	225259	0.0133344	4.43933
TSA_30_K14ac_2	21401472	21401472	20752913	0.969696	17108300	0.799398	0.824381	141106	0.00659328	7.08687
TSA_30_K27ac_1	19143908	19143908	18605874	0.971895	15542382	0.811871	0.835348	78064	0.00407775	12.81
TSA_30_K27ac_2	24506640	24506640	23825207	0.972194	19653861	0.801981	0.824919	49633	0.00202529	20.1479

## Sheet: ATAC-seq
lib	raw_reads	after_trimmed_adaptor	allmapped	allmapped_mappability	mapped to mitochondria	mapped.q20.unique	mapped.q20.unique_mappability	allmappedNoMitochondria	unique.frac
DMSO_10min_1.dm	34445538	33611934	32366726	0.962953	3730160	19980884	0.594458	28636566	0.617328
DMSO_10min_2.dm	36507313	35545623	34257407	0.963759	2127410	23025540	0.647774	32129997	0.672133
DMSO_10min_3.dm	36236707	35513598	34140139	0.961326	2587649	22315125	0.628354	31552490	0.653633
TSA_10min_1.dm	30976881	30183623	29106164	0.964303	1735266	19650685	0.651038	27370898	0.675138
TSA_10min_2.dm	28927651	28229102	27178743	0.962792	1385915	18534899	0.656588	25792828	0.681963
TSA_10min_3.dm	38875617	38084059	36635344	0.96196	4571023	22025590	0.578341	32064321	0.601211
TSA_30min_1.dm	17128443	16635511	16016568	0.962794	969284	10873638	0.65364	15047284	0.678899
TSA_30min_2.dm	30625545	29796461	28723774	0.964	1986124	19355316	0.649584	26737650	0.673843
TSA_30min_3.dm	31603449	30899470	29749946	0.962798	1710752	20082278	0.649923	28039194	0.675036
